# Supplementary material for: Transcriptomic and genomic characteristics of intrahepatic metastases of primary liver cancer
Source: BMC Cancer. 2024 Jun 1;24:672. doi: 10.1186/s12885-024-12428-x (PMC11144329; doi:10.1186/s12885-024-12428-x)
Supplement: Supplementary file 1 — Supplementary Material 1 [file 12885_2024_12428_MOESM1_ESM.xlsx]

## Sheet: Sheet1
Supplementary Table 1. Clinical characteristics of native HCC patients
Patient ID	Gender	Age*	Ethnicity	Sample ID	Sampling Location	Classification	PVTT**	TACE**	HBV**	HBsAg	HCVAb	cirrhosis
P1	Male	60	Asian	P1_LN	Left lobe of liver	Adjacent normal tissue	Non-existent	Yes	Yes	+	-	Yes
				P1_LT	Left lobe of liver	Primary tumor
				P1_RT	Right lobe of liver	Primary tumor
P2	Male	49	Asian	P2_RN	Right lobe of liver	Adjacent normal tissue	Non-existent	No	Yes	+	-	Yes
				P2_RT	Right lobe of liver2	Primary tumor
				P2_LT	Left lobe of liver	Primary tumor
P3	Male	44	Asian	P3_RN	Right lobe of liver	Adjacent normal tissue	Existent	No	Yes	+	-	Yes
				P3_RT	Right lobe of liver	Primary tumor
				P3_LT	Left lobe of liver	Primary tumor
P4	Male	61	Asian	P4_RN	Right lobe of liver	Adjacent normal tissue	Existent	No	Yes	+	-	Yes
				P4_LT	Left lobe of liver	Primary tumor
				P4_RT	Right lobe of liver	Primary tumor
P5	Male	64	Asian	P5_RN	Right lobe of liver	Adjacent normal tissue	Non-existent	Yes	Yes	+	-	Yes
				P5_LT	Left lobe of liver	Primary tumor
*The age of patient at surgery
**PVTT, Portal vein thrombus; TACE, Transcatheter arterial chemoembolization; HBV, Hepatitis B virus infection
