# Supplementary material for: Transcriptomic and genomic characteristics of intrahepatic metastases of primary liver cancer
Source: BMC Cancer. 2024 Jun 1;24:672. doi: 10.1186/s12885-024-12428-x (PMC11144329; doi:10.1186/s12885-024-12428-x)
Supplement: Supplementary file 7 — Supplementary Material 7 [file 12885_2024_12428_MOESM7_ESM.xlsx]

## Sheet: WGCNA_PPI_update
Supplementary Table 2. The survival analysis results of the genes involved in the protein-protein interaction (PPI) network intersected with the genes in the weighted correlation network analysis (WGCNA) black or blue modules.
Cluster	Group	Gene	Module	Pvalue	Exp_high_mid (months)	high_ProT (fraction)	high_Mix (fraction)	high_ProMeta (fraction)	high_NKC (fraction)	high_MemT (fraction)	Exp_low_mid (months)	low_ProT (fraction)	low_Mix (fraction)	low_ProMeta (fraction)	low_NKC (fraction)	low_MemT (fraction)
blue	Metas	AURKB	blue	0.0134545	46.57	0.33871	0.177419	0.451613	0.016129	0.016129	71.03	0.715054	0.150538	0.107527	0.0107527	0.016129
blue	Metas	CDC20	blue	0.000126293	38.3	0.344086	0.166667	0.456989	0.016129	0.016129	71.03	0.709677	0.16129	0.102151	0.0107527	0.016129
blue	Metas	CEP55	blue	0.000755411	42.37	0.327957	0.177419	0.451613	0.0215054	0.0215054	71.03	0.725806	0.150538	0.107527	0.00537634	0.0107527
blue	Metas	CKS2	blue	0.0141359	49.67	0.327957	0.182796	0.446237	0.016129	0.0268817	70.53	0.725806	0.145161	0.112903	0.0107527	0.00537634
blue	Metas	DCAF13	blue	0.000328861	45.73	0.27957	0.193548	0.494624	0.016129	0.016129	81.87	0.774194	0.134409	0.0645161	0.0107527	0.016129
blue	Metas	DEPDC1B	blue	0.00863695	46.57	0.365591	0.16129	0.430108	0.0215054	0.0215054	70.53	0.688172	0.166667	0.129032	0.00537634	0.0107527
blue	Metas	DSCC1	blue	0.0204176	54.07	0.336898	0.176471	0.459893	0.0106952	0.0160428	61.73	0.718919	0.151351	0.0972973	0.0162162	0.0162162
blue	Metas	KIF2C	blue	9.68e-06	37.83	0.349462	0.150538	0.462366	0.016129	0.0215054	81.87	0.704301	0.177419	0.0967742	0.0107527	0.0107527
blue	Metas	MYBL2	blue	0.00519787	45.73	0.317204	0.182796	0.462366	0.016129	0.0215054	71.03	0.736559	0.145161	0.0967742	0.0107527	0.0107527
blue	Metas	NDRG1	blue	0.0086502	49.67	0.387097	0.177419	0.397849	0.016129	0.0215054	70.53	0.666667	0.150538	0.16129	0.0107527	0.0107527
blue	Metas	PRR11	blue	0.00151425	46.57	0.349462	0.155914	0.456989	0.016129	0.0215054	71.03	0.704301	0.172043	0.102151	0.0107527	0.0107527
blue	Metas	RECQL4	blue	0.00295118	45.73	0.322581	0.166667	0.489247	0.0107527	0.0107527	71.03	0.731183	0.16129	0.0698925	0.016129	0.0215054
blue	Metas	TRIP13	blue	0.000137415	45.73	0.33871	0.16129	0.451613	0.0268817	0.0215054	71.03	0.715054	0.166667	0.107527	0	0.0107527
blue	Metas	HMGA1	blue	0.000393487	45.73	0.247312	0.231183	0.478495	0.0215054	0.0215054	71.03	0.806452	0.0967742	0.0806452	0.00537634	0.0107527
blue	Metas	ZNF296	blue	0.0495423	49.67	0.327957	0.145161	0.483871	0.016129	0.0268817	70.53	0.725806	0.182796	0.0752688	0.0107527	0.00537634
green	Metas	COL9A2	blue	0.140205	54.07	0.349462	0.16129	0.435484	0.0215054	0.0322581	61.73	0.704301	0.166667	0.123656	0.00537634	0
green	Metas	DNM1	blue	0.046574	49.67	0.365591	0.16129	0.419355	0.0268817	0.0268817	71.03	0.688172	0.166667	0.139785	0	0.00537634
green	Metas	SLC52A2	blue	2.18e-05	40.97	0.22043	0.188172	0.532258	0.0268817	0.0322581	84.4	0.833333	0.139785	0.0268817	0	0
green	Metas	LEPREL4	blue	0.579551	56.47	0.370968	0.182796	0.392473	0.0268817	0.0268817	61.73	0.682796	0.145161	0.166667	0	0.00537634
green	Metas	PLXNA1	blue	0.00583741	45.73	0.301075	0.188172	0.451613	0.0268817	0.0322581	70.53	0.752688	0.139785	0.107527	0	0
green	Metas	PAFAH1B3	blue	0.0018759	45.73	0.306452	0.172043	0.467742	0.0268817	0.0268817	70.53	0.747312	0.155914	0.0913978	0	0.00537634
green	Metas	TTLL4	blue	0.00301525	45.73	0.274194	0.231183	0.446237	0.0268817	0.0215054	71.03	0.77957	0.0967742	0.112903	0	0.0107527
red	Metas	CLIC1	blue	0.000976283	45.73	0.252688	0.198925	0.494624	0.0268817	0.0268817	84.4	0.801075	0.129032	0.0645161	0	0.00537634
red	Metas	G6PD	blue	0.00216933	45.73	0.236559	0.215054	0.489247	0.0268817	0.0322581	70.53	0.817204	0.112903	0.0698925	0	0
red	Metas	PKM	blue	0.00129379	42.37	0.311828	0.177419	0.451613	0.0268817	0.0322581	71.03	0.741935	0.150538	0.107527	0	0
red	Metas	YWHAZ	blue	0.00110786	45.73	0.252688	0.188172	0.505376	0.0268817	0.0268817	84.4	0.801075	0.139785	0.0537634	0	0.00537634
red	Metas	TMSB10	black	0.00626287	46.57	0.27957	0.188172	0.473118	0.0268817	0.0322581	84.4	0.774194	0.139785	0.0860215	0	0
blue	ProT	ABAT	black	0.000718867	81.87	0.763441	0.172043	0.0645161	0	0	40.97	0.290323	0.155914	0.494624	0.0268817	0.0322581
blue	ProT	ACSM5	black	0.0864749	70.53	0.763441	0.155914	0.0806452	0	0	56.17	0.290323	0.172043	0.478495	0.0268817	0.0322581
blue	ProT	ASPDH	blue	0.0456748	71.03	0.763441	0.150538	0.0860215	0	0	46.57	0.290323	0.177419	0.473118	0.0268817	0.0322581
blue	ProT	CAT	black	0.0727331	70.53	0.741935	0.16129	0.0967742	0	0	46.2	0.311828	0.166667	0.462366	0.0268817	0.0322581
blue	ProT	DHTKD1	black	0.168371	81.87	0.731183	0.172043	0.0967742	0	0	54.07	0.322581	0.155914	0.462366	0.0268817	0.0322581
blue	ProT	EPHX2	black	0.0252452	71.03	0.758065	0.145161	0.0967742	0	0	45.73	0.295699	0.182796	0.462366	0.0268817	0.0322581
blue	ProT	HAO1	black	0.0384928	70.53	0.741935	0.166667	0.0913979	0	0	52	0.311828	0.16129	0.467742	0.0268817	0.0322581
blue	ProT	HSD17B4	black	0.0536096	81.87	0.698925	0.172043	0.129032	0	0	47.43	0.354839	0.155914	0.430108	0.0268817	0.0322581
blue	ProT	SCP2	black	0.0838125	81.87	0.77957	0.134409	0.0860215	0	0	47.43	0.274194	0.193548	0.473118	0.0268817	0.0322581
blue	ProT	ETNPPL	black	0.463166	70.53	0.758065	0.145161	0.0967742	0	0	54.07	0.295699	0.182796	0.462366	0.0268817	0.0322581
blue	ProT	SLC38A4	black	0.00445644	84.4	0.741935	0.150538	0.107527	0	0	42.37	0.311828	0.177419	0.451613	0.0268817	0.0322581
blue	ProT	TTC36	blue	0.00280994	81.87	0.784946	0.123656	0.0913979	0	0	42.37	0.268817	0.204301	0.467742	0.0268817	0.0322581
cyan	ProT	ABCB4	black	0.150192	70.53	0.768817	0.16129	0.0698925	0	0	49.67	0.284946	0.166667	0.489247	0.0268817	0.0322581
cyan	ProT	ACSL1	black	0.127716	71.03	0.709677	0.177419	0.112903	0	0	46.57	0.344086	0.150538	0.446237	0.0268817	0.0322581
cyan	ProT	CYP4F3	black	0.658694	61.73	0.736559	0.150538	0.107527	0.00537634	0	56.17	0.317204	0.177419	0.451613	0.0215054	0.0322581
cyan	ProT	CYP8B1	black	0.00815606	71.03	0.822581	0.107527	0.0698925	0	0	45.73	0.231183	0.22043	0.489247	0.0268817	0.0322581
cyan	ProT	EHHADH	black	0.0223441	81.87	0.768817	0.155914	0.0752688	0	0	46.57	0.284946	0.172043	0.483871	0.0268817	0.0322581
cyan	ProT	PCK2	black	0.147441	81.87	0.817204	0.155914	0.0268817	0	0	54.07	0.236559	0.172043	0.532258	0.0268817	0.0322581
cyan	ProT	PDK4	black	0.0237747	81.87	0.736559	0.150538	0.0967742	0	0.016129	45.73	0.317204	0.177419	0.462366	0.0268817	0.016129
cyan	ProT	SLC27A5	blue	0.0260544	71.03	0.801075	0.123656	0.0752688	0	0	45.73	0.252688	0.204301	0.483871	0.0268817	0.0322581
green	ProT	AASS	black	0.0216051	81.87	0.763441	0.123656	0.0967742	0.00537634	0.0107527	45.73	0.290323	0.204301	0.462366	0.0215054	0.0215054
green	ProT	AZGP1	blue	0.0587515	71.03	0.806452	0.107527	0.0860215	0	0	45.73	0.247312	0.22043	0.473118	0.0268817	0.0322581
green	ProT	DMGDH	black	0.000685365	84.4	0.758065	0.145161	0.0967742	0	0	42.37	0.295699	0.182796	0.462366	0.0268817	0.0322581
green	ProT	SLC6A1	black	0.0279234	81.87	0.763441	0.155914	0.0806452	0	0	46.2	0.290323	0.172043	0.478495	0.0268817	0.0322581
purple	ProT	F11	black	0.00468947	81.87	0.731183	0.177419	0.0860215	0	0.00537634	46.2	0.322581	0.150538	0.473118	0.0268817	0.0268817
purple	ProT	CPN2	black	0.00238113	81.87	0.731183	0.172043	0.0967742	0	0	45.73	0.322581	0.155914	0.462366	0.0268817	0.0322581
purple	ProT	TMEM56	black	0.15797	71.03	0.736559	0.166667	0.0967742	0	0	45.73	0.317204	0.16129	0.462366	0.0268817	0.0322581
red	ProT	ABCA6	black	0.0285152	81.87	0.768817	0.134409	0.0967742	0	0	45.73	0.284946	0.193548	0.462366	0.0268817	0.0322581
red	ProT	ABCC9	black	0.383425	70.53	0.704301	0.129032	0.150538	0	0.016129	54.07	0.349462	0.198925	0.408602	0.0268817	0.016129
red	ProT	ACADSB	black	0.227559	71.03	0.698925	0.150538	0.145161	0	0.00537634	49.67	0.354839	0.177419	0.413978	0.0268817	0.0268817
red	ProT	ALDH5A1	black	0.00619011	81.87	0.73262	0.160428	0.106952	0	0	42.37	0.318919	0.167568	0.454054	0.027027	0.0324324
red	ProT	ALDH6A1	black	0.0220387	81.87	0.786096	0.112299	0.101604	0	0	45.73	0.264865	0.216216	0.459459	0.027027	0.0324324
red	ProT	ETFDH	black	0.0214821	71.03	0.698925	0.16129	0.129032	0	0.0107527	45.73	0.354839	0.166667	0.430108	0.0268817	0.0215054
red	ProT	PEX11G	blue	0.0655448	71.03	0.725806	0.155914	0.102151	0.0107527	0.00537634	56.17	0.327957	0.172043	0.456989	0.016129	0.0268817
yellow	ProT	ABCC6	black	0.0105379	81.87	0.695187	0.187166	0.112299	0.00534759	0	42.37	0.356757	0.140541	0.448649	0.0216216	0.0324324
yellow	ProT	ACSM2A	blue	0.0115179	81.87	0.784946	0.177419	0.0376344	0	0	45.73	0.268817	0.150538	0.521505	0.0268817	0.0322581
yellow	ProT	ADH1B	blue	0.0630517	70.53	0.741935	0.182796	0.0752688	0	0	52	0.311828	0.145161	0.483871	0.0268817	0.0322581
yellow	ProT	CES2	black	0.101059	71.03	0.715054	0.166667	0.11828	0	0	54.07	0.33871	0.16129	0.44086	0.0268817	0.0322581
yellow	ProT	GHR	black	0.016595	70.53	0.752688	0.123656	0.107527	0.0107527	0.00537634	46.2	0.301075	0.204301	0.451613	0.016129	0.0268817
yellow	ProT	MPDZ	black	0.131126	81.87	0.731183	0.139785	0.107527	0.00537634	0.016129	49.67	0.322581	0.188172	0.451613	0.0215054	0.016129
yellow	ProT	NR1I2	black	0.0327729	70.53	0.763441	0.16129	0.0752688	0	0	49.67	0.290323	0.166667	0.483871	0.0268817	0.0322581
yellow	ProT	SLCO2B1	black	0.248927	81.87	0.698925	0.145161	0.134409	0.00537634	0.016129	52	0.354839	0.182796	0.424731	0.0215054	0.016129
yellow	ProT	C16orf45	black	0.142792	70.53	0.752688	0.139785	0.0913979	0	0.016129	56.47	0.301075	0.188172	0.467742	0.0268817	0.016129
yellow	ProT	FMO4	black	0.154095	71.03	0.752688	0.145161	0.102151	0	0	47.43	0.301075	0.182796	0.456989	0.0268817	0.0322581
yellow	ProT	PGRMC1	black	0.0503578	81.87	0.774194	0.134409	0.0860215	0.00537634	0	54.07	0.27957	0.193548	0.473118	0.0215054	0.0322581
yellow	ProT	TAT	black	0.00242529	81.87	0.83871	0.107527	0.0537634	0	0	42.37	0.215054	0.22043	0.505376	0.0268817	0.0322581
yellow	ProT	SLC46A3	black	0.246766	70.53	0.72043	0.139785	0.123656	0	0.016129	56.17	0.333333	0.188172	0.435484	0.0268817	0.016129
