# Supplementary material for: Transcriptomic and genomic characteristics of intrahepatic metastases of primary liver cancer
Source: BMC Cancer. 2024 Jun 1;24:672. doi: 10.1186/s12885-024-12428-x (PMC11144329; doi:10.1186/s12885-024-12428-x)
Supplement: Supplementary file 8 — Supplementary Material 8 [file 12885_2024_12428_MOESM8_ESM.xlsx]

## Sheet: Supplementary Data 1
Supplementary Table 3. Clinical characteristics of scRNA-Sequenced HCC Patients of GSE149614.
Patient ID	Gender	Age*	Sample ID	Virus infection	Classification	PVTT**
HCC01	Male	66	HCC01T	HBV	Primary tumor	Non-existent
	Male	65	HCC02T	HBV	Primary tumor	Non-existent
HCC03	Male	66	HCC03N	HCV	Adjacent normal tissue	Non-existent
			HCC03T		Primary tumor
HCC04	Male	60	HCC04N	HCV	Adjacent normal tissue	Non-existent
			HCC04T		Primary tumor
HCC05	Male	65	HCC05N	None	Adjacent normal tissue	Non-existent
			HCC05T		Primary tumor
HCC06	Female	64	HCC06N	HBV	Adjacent normal tissue	Non-existent
			HCC06T		Primary tumor
HCC07	Male	48	HCC07N	None	Adjacent normal tissue	Existent
			HCC07P		Portal vein thrombus
			HCC07T		Primary tumor
HCC08	Male	64	HCC08N	None	Adjacent normal tissue	Existent
			HCC08P		Portal vein thrombus
			HCC08T		Primary tumor
HCC09	Male	48	HCC09N	HBV	Adjacent normal tissue	Non-existent
			HCC09T		Primary tumor
HCC10	Male	53	HCC10L	HBV	Metastatic lymph node	Non-existent
			HCC10N		Adjacent normal tissue
			HCC10T		Primary tumor
*The age of patient at surgery
**PVTT, Portal vein thrombus
