# Supplementary material for: Transcriptomic and genomic characteristics of intrahepatic metastases of primary liver cancer
Source: BMC Cancer. 2024 Jun 1;24:672. doi: 10.1186/s12885-024-12428-x (PMC11144329; doi:10.1186/s12885-024-12428-x)
Supplement: Supplementary file 9 — Supplementary Material 9 [file 12885_2024_12428_MOESM9_ESM.xlsx]

## Sheet: HCC metadata
Supplementary Table 4. Clustering and annotation results for each cell in the GSE149614 dataset.
Cell	sample	res.3	site	patient	stage	virus
HCC01T_AAACCTGAGGGCATGT	HCC01T	13	Tumor	HCC01	I	HBV
HCC01T_AAACCTGAGTCGCCGT	HCC01T	16	Tumor	HCC01	I	HBV
HCC01T_AAACCTGCATTACCTT	HCC01T	25	Tumor	HCC01	I	HBV
HCC01T_AAACCTGGTCACACGC	HCC01T	2	Tumor	HCC01	I	HBV
HCC01T_AAACCTGTCCAGTATG	HCC01T	2	Tumor	HCC01	I	HBV
HCC01T_AAACGGGTCGAGCCCA	HCC01T	38	Tumor	HCC01	I	HBV
HCC01T_AAACGGGTCGCTTGTC	HCC01T	21	Tumor	HCC01	I	HBV
HCC01T_AAACGGGTCTGACCTC	HCC01T	21	Tumor	HCC01	I	HBV
HCC01T_AAAGATGAGACAGACC	HCC01T	2	Tumor	HCC01	I	HBV
HCC01T_AAAGATGAGCTAACAA	HCC01T	6	Tumor	HCC01	I	HBV
HCC01T_AAAGATGAGGATGTAT	HCC01T	2	Tumor	HCC01	I	HBV
HCC01T_AAAGATGCAACGATCT	HCC01T	26	Tumor	HCC01	I	HBV
HCC01T_AAAGATGCACCGGAAA	HCC01T	7	Tumor	HCC01	I	HBV
HCC01T_AAAGATGCAGGGATTG	HCC01T	7	Tumor	HCC01	I	HBV
HCC01T_AAAGATGGTTAGATGA	HCC01T	6	Tumor	HCC01	I	HBV
HCC01T_AAAGATGGTTTCGCTC	HCC01T	21	Tumor	HCC01	I	HBV
HCC01T_AAAGCAAAGCTAGTCT	HCC01T	21	Tumor	HCC01	I	HBV
HCC01T_AAAGCAAAGCTGATAA	HCC01T	6	Tumor	HCC01	I	HBV
HCC01T_AAAGCAAAGGACTGGT	HCC01T	20	Tumor	HCC01	I	HBV
HCC01T_AAAGCAACACACTGCG	HCC01T	25	Tumor	HCC01	I	HBV
HCC01T_AAAGCAACACATGACT	HCC01T	21	Tumor	HCC01	I	HBV
HCC01T_AAAGCAACAGGCTCAC	HCC01T	9	Tumor	HCC01	I	HBV
HCC01T_AAAGCAACATCGACGC	HCC01T	4	Tumor	HCC01	I	HBV
HCC01T_AAAGCAACATGATCCA	HCC01T	21	Tumor	HCC01	I	HBV
HCC01T_AAAGCAAGTCAGCTAT	HCC01T	21	Tumor	HCC01	I	HBV
HCC01T_AAAGCAAGTCGCATAT	HCC01T	25	Tumor	HCC01	I	HBV
HCC01T_AAAGTAGAGTCTCGGC	HCC01T	7	Tumor	HCC01	I	HBV
HCC01T_AAAGTAGAGTGAACGC	HCC01T	33	Tumor	HCC01	I	HBV
HCC01T_AAAGTAGGTCAGTGGA	HCC01T	21	Tumor	HCC01	I	HBV
HCC01T_AAAGTAGTCATGGTCA	HCC01T	21	Tumor	HCC01	I	HBV
HCC01T_AAAGTAGTCCGCATCT	HCC01T	2	Tumor	HCC01	I	HBV
HCC01T_AAAGTAGTCCTATGTT	HCC01T	9	Tumor	HCC01	I	HBV
HCC01T_AAATGCCAGCGTAGTG	HCC01T	7	Tumor	HCC01	I	HBV
HCC01T_AAATGCCCAGACGTAG	HCC01T	9	Tumor	HCC01	I	HBV
HCC01T_AAATGCCCATAACCTG	HCC01T	2	Tumor	HCC01	I	HBV
HCC01T_AAATGCCGTATAGGGC	HCC01T	8	Tumor	HCC01	I	HBV
HCC01T_AAATGCCTCAGTTCGA	HCC01T	35	Tumor	HCC01	I	HBV
HCC01T_AAATGCCTCCTCGCAT	HCC01T	21	Tumor	HCC01	I	HBV
HCC01T_AAATGCCTCTTGCATT	HCC01T	21	Tumor	HCC01	I	HBV
HCC01T_AACACGTCAGGCTCAC	HCC01T	1	Tumor	HCC01	I	HBV
HCC01T_AACCATGAGCTAAGAT	HCC01T	8	Tumor	HCC01	I	HBV
HCC01T_AACCATGCAAGGTTCT	HCC01T	18	Tumor	HCC01	I	HBV
HCC01T_AACCATGCACTATCTT	HCC01T	7	Tumor	HCC01	I	HBV
HCC01T_AACCATGCAGACGCAA	HCC01T	7	Tumor	HCC01	I	HBV
HCC01T_AACCATGGTTAAGGGC	HCC01T	2	Tumor	HCC01	I	HBV
HCC01T_AACCATGTCCGCAGTG	HCC01T	21	Tumor	HCC01	I	HBV
HCC01T_AACCGCGAGAGCTGGT	HCC01T	26	Tumor	HCC01	I	HBV
HCC01T_AACCGCGAGTATGACA	HCC01T	21	Tumor	HCC01	I	HBV
HCC01T_AACCGCGAGTGTACCT	HCC01T	6	Tumor	HCC01	I	HBV
HCC01T_AACCGCGCACGGATAG	HCC01T	26	Tumor	HCC01	I	HBV
HCC01T_AACCGCGCATTTGCTT	HCC01T	21	Tumor	HCC01	I	HBV
HCC01T_AACCGCGGTAATTGGA	HCC01T	26	Tumor	HCC01	I	HBV
HCC01T_AACCGCGGTACTCTCC	HCC01T	25	Tumor	HCC01	I	HBV
HCC01T_AACCGCGGTCCAACTA	HCC01T	21	Tumor	HCC01	I	HBV
HCC01T_AACCGCGGTGAGGGTT	HCC01T	10	Tumor	HCC01	I	HBV
HCC01T_AACCGCGTCCACTCCA	HCC01T	7	Tumor	HCC01	I	HBV
HCC01T_AACCGCGTCTAAGCCA	HCC01T	21	Tumor	HCC01	I	HBV
HCC01T_AACGTTGAGAGACTAT	HCC01T	26	Tumor	HCC01	I	HBV
HCC01T_AACGTTGAGCCAGTTT	HCC01T	33	Tumor	HCC01	I	HBV
HCC01T_AACGTTGCAAGGCTCC	HCC01T	25	Tumor	HCC01	I	HBV
HCC01T_AACGTTGCATTGGGCC	HCC01T	21	Tumor	HCC01	I	HBV
HCC01T_AACGTTGGTCAAGCGA	HCC01T	21	Tumor	HCC01	I	HBV
HCC01T_AACGTTGGTCGCGGTT	HCC01T	7	Tumor	HCC01	I	HBV
HCC01T_AACGTTGTCAACGGCC	HCC01T	16	Tumor	HCC01	I	HBV
HCC01T_AACTCAGGTAGGGTAC	HCC01T	33	Tumor	HCC01	I	HBV
HCC01T_AACTCAGGTGACAAAT	HCC01T	33	Tumor	HCC01	I	HBV
HCC01T_AACTCAGGTGATGCCC	HCC01T	25	Tumor	HCC01	I	HBV
HCC01T_AACTCAGTCTTTCCTC	HCC01T	33	Tumor	HCC01	I	HBV
HCC01T_AACTCCCAGACAGAGA	HCC01T	21	Tumor	HCC01	I	HBV
HCC01T_AACTCCCAGGTAGCCA	HCC01T	21	Tumor	HCC01	I	HBV
HCC01T_AACTCCCGTTTGTTTC	HCC01T	31	Tumor	HCC01	I	HBV
HCC01T_AACTCCCTCCTAGTGA	HCC01T	8	Tumor	HCC01	I	HBV
HCC01T_AACTCTTAGGGAACGG	HCC01T	20	Tumor	HCC01	I	HBV
HCC01T_AACTCTTCACCTCGTT	HCC01T	6	Tumor	HCC01	I	HBV
HCC01T_AACTCTTCACGAAATA	HCC01T	11	Tumor	HCC01	I	HBV
HCC01T_AACTCTTGTTGCCTCT	HCC01T	2	Tumor	HCC01	I	HBV
HCC01T_AACTGGTAGTACGACG	HCC01T	18	Tumor	HCC01	I	HBV
HCC01T_AACTGGTAGTTATCGC	HCC01T	25	Tumor	HCC01	I	HBV
HCC01T_AACTGGTCAACCGCCA	HCC01T	10	Tumor	HCC01	I	HBV
HCC01T_AACTTTCCAAAGGAAG	HCC01T	21	Tumor	HCC01	I	HBV
HCC01T_AACTTTCCAACACGCC	HCC01T	3	Tumor	HCC01	I	HBV
HCC01T_AACTTTCCAGGATCGA	HCC01T	14	Tumor	HCC01	I	HBV
HCC01T_AACTTTCGTACCGGCT	HCC01T	32	Tumor	HCC01	I	HBV
HCC01T_AACTTTCGTCTAACGT	HCC01T	21	Tumor	HCC01	I	HBV
HCC01T_AACTTTCGTGACCAAG	HCC01T	25	Tumor	HCC01	I	HBV
HCC01T_AACTTTCTCGCCAGCA	HCC01T	25	Tumor	HCC01	I	HBV
HCC01T_AACTTTCTCGTACCGG	HCC01T	2	Tumor	HCC01	I	HBV
HCC01T_AACTTTCTCTTGTACT	HCC01T	25	Tumor	HCC01	I	HBV
HCC01T_AAGACCTAGATATACG	HCC01T	11	Tumor	HCC01	I	HBV
HCC01T_AAGACCTCAACACCCG	HCC01T	13	Tumor	HCC01	I	HBV
HCC01T_AAGACCTCACGCCAGT	HCC01T	21	Tumor	HCC01	I	HBV
HCC01T_AAGACCTCAGACACTT	HCC01T	10	Tumor	HCC01	I	HBV
HCC01T_AAGACCTCATCACGAT	HCC01T	8	Tumor	HCC01	I	HBV
HCC01T_AAGACCTCATCGTCGG	HCC01T	18	Tumor	HCC01	I	HBV
HCC01T_AAGACCTGTCAGAATA	HCC01T	6	Tumor	HCC01	I	HBV
HCC01T_AAGACCTGTTTGTTGG	HCC01T	15	Tumor	HCC01	I	HBV
HCC01T_AAGACCTTCCTGCAGG	HCC01T	20	Tumor	HCC01	I	HBV
HCC01T_AAGACCTTCCTGTAGA	HCC01T	26	Tumor	HCC01	I	HBV
HCC01T_AAGCCGCAGACAAGCC	HCC01T	6	Tumor	HCC01	I	HBV
HCC01T_AAGCCGCAGATGAGAG	HCC01T	25	Tumor	HCC01	I	HBV
HCC01T_AAGCCGCAGCTAACAA	HCC01T	21	Tumor	HCC01	I	HBV
HCC01T_AAGCCGCCAATAGCGG	HCC01T	6	Tumor	HCC01	I	HBV
HCC01T_AAGCCGCCACCAGGTC	HCC01T	21	Tumor	HCC01	I	HBV
HCC01T_AAGCCGCCACCATCCT	HCC01T	2	Tumor	HCC01	I	HBV
HCC01T_AAGCCGCCACGCATCG	HCC01T	8	Tumor	HCC01	I	HBV
HCC01T_AAGCCGCCAGACGTAG	HCC01T	7	Tumor	HCC01	I	HBV
HCC01T_AAGCCGCGTTGGTAAA	HCC01T	21	Tumor	HCC01	I	HBV
HCC01T_AAGGAGCAGCCAGTAG	HCC01T	26	Tumor	HCC01	I	HBV
HCC01T_AAGGAGCCAAAGGTGC	HCC01T	10	Tumor	HCC01	I	HBV
HCC01T_AAGGAGCCAATCGGTT	HCC01T	26	Tumor	HCC01	I	HBV
HCC01T_AAGGAGCGTGGTACAG	HCC01T	6	Tumor	HCC01	I	HBV
HCC01T_AAGGCAGAGCGTCTAT	HCC01T	25	Tumor	HCC01	I	HBV
HCC01T_AAGGCAGAGCTAACTC	HCC01T	31	Tumor	HCC01	I	HBV
HCC01T_AAGGCAGAGGAATCGC	HCC01T	10	Tumor	HCC01	I	HBV
HCC01T_AAGGCAGAGTGCTGCC	HCC01T	16	Tumor	HCC01	I	HBV
HCC01T_AAGGCAGCAACACCTA	HCC01T	35	Tumor	HCC01	I	HBV
HCC01T_AAGGCAGCAAGCGATG	HCC01T	5	Tumor	HCC01	I	HBV
HCC01T_AAGGCAGCAGCCAGAA	HCC01T	2	Tumor	HCC01	I	HBV
HCC01T_AAGGCAGCATGGGAAC	HCC01T	21	Tumor	HCC01	I	HBV
HCC01T_AAGGCAGGTAAGTAGT	HCC01T	33	Tumor	HCC01	I	HBV
HCC01T_AAGGCAGGTCTAGCGC	HCC01T	26	Tumor	HCC01	I	HBV
HCC01T_AAGGCAGGTGTGTGCC	HCC01T	7	Tumor	HCC01	I	HBV
HCC01T_AAGGTTCAGGTGCACA	HCC01T	46	Tumor	HCC01	I	HBV
HCC01T_AAGGTTCAGTGGAGTC	HCC01T	33	Tumor	HCC01	I	HBV
HCC01T_AAGGTTCGTCATTAGC	HCC01T	32	Tumor	HCC01	I	HBV
HCC01T_AAGGTTCTCTAACTTC	HCC01T	6	Tumor	HCC01	I	HBV
HCC01T_AAGTCTGAGAAGGGTA	HCC01T	23	Tumor	HCC01	I	HBV
HCC01T_AAGTCTGAGACCTAGG	HCC01T	44	Tumor	HCC01	I	HBV
HCC01T_AAGTCTGAGATGTGGC	HCC01T	7	Tumor	HCC01	I	HBV
HCC01T_AAGTCTGAGATGTGTA	HCC01T	7	Tumor	HCC01	I	HBV
HCC01T_AAGTCTGAGGCACATG	HCC01T	7	Tumor	HCC01	I	HBV
HCC01T_AAGTCTGCACAGCGTC	HCC01T	26	Tumor	HCC01	I	HBV
HCC01T_AAGTCTGCACCCATTC	HCC01T	27	Tumor	HCC01	I	HBV
HCC01T_AAGTCTGGTAGCGTCC	HCC01T	26	Tumor	HCC01	I	HBV
HCC01T_AAGTCTGTCAAAGACA	HCC01T	33	Tumor	HCC01	I	HBV
HCC01T_AATCCAGCAGCCTGTG	HCC01T	9	Tumor	HCC01	I	HBV
HCC01T_AATCCAGGTCTCCACT	HCC01T	21	Tumor	HCC01	I	HBV
HCC01T_AATCCAGGTGATAAGT	HCC01T	21	Tumor	HCC01	I	HBV
HCC01T_AATCCAGGTTGTGGAG	HCC01T	10	Tumor	HCC01	I	HBV
HCC01T_AATCCAGTCAGCTTAG	HCC01T	2	Tumor	HCC01	I	HBV
HCC01T_AATCCAGTCCACGAAT	HCC01T	25	Tumor	HCC01	I	HBV
HCC01T_AATCGGTAGAATAGGG	HCC01T	7	Tumor	HCC01	I	HBV
HCC01T_AATCGGTAGAGCCTAG	HCC01T	16	Tumor	HCC01	I	HBV
HCC01T_AATCGGTCAATACGCT	HCC01T	21	Tumor	HCC01	I	HBV
HCC01T_AATCGGTCATAGTAAG	HCC01T	7	Tumor	HCC01	I	HBV
HCC01T_AATCGGTGTACCCAAT	HCC01T	26	Tumor	HCC01	I	HBV
HCC01T_AATCGGTGTTGATTCG	HCC01T	40	Tumor	HCC01	I	HBV
HCC01T_AATCGGTTCAACACCA	HCC01T	14	Tumor	HCC01	I	HBV
HCC01T_ACACCAAAGAGGTAGA	HCC01T	21	Tumor	HCC01	I	HBV
HCC01T_ACACCAAAGATTACCC	HCC01T	7	Tumor	HCC01	I	HBV
HCC01T_ACACCAAAGGCGATAC	HCC01T	33	Tumor	HCC01	I	HBV
HCC01T_ACACCAAGTCTGCAAT	HCC01T	21	Tumor	HCC01	I	HBV
HCC01T_ACACCAAGTTCGAATC	HCC01T	25	Tumor	HCC01	I	HBV
HCC01T_ACACCAATCTGTTTGT	HCC01T	21	Tumor	HCC01	I	HBV
HCC01T_ACACCCTAGCAGGTCA	HCC01T	33	Tumor	HCC01	I	HBV
HCC01T_ACACCCTAGCTACCGC	HCC01T	35	Tumor	HCC01	I	HBV
HCC01T_ACACCCTGTCGTTGTA	HCC01T	21	Tumor	HCC01	I	HBV
HCC01T_ACACCCTTCCAGGGCT	HCC01T	5	Tumor	HCC01	I	HBV
HCC01T_ACACCCTTCGACAGCC	HCC01T	3	Tumor	HCC01	I	HBV
HCC01T_ACACCGGAGCACGCCT	HCC01T	21	Tumor	HCC01	I	HBV
HCC01T_ACACCGGCAGACAGGT	HCC01T	13	Tumor	HCC01	I	HBV
HCC01T_ACACCGGCATGGATGG	HCC01T	11	Tumor	HCC01	I	HBV
HCC01T_ACACCGGGTACCAGTT	HCC01T	25	Tumor	HCC01	I	HBV
HCC01T_ACACCGGGTCCCTACT	HCC01T	2	Tumor	HCC01	I	HBV
HCC01T_ACACCGGTCATGCATG	HCC01T	2	Tumor	HCC01	I	HBV
HCC01T_ACACCGGTCCTATTCA	HCC01T	6	Tumor	HCC01	I	HBV
HCC01T_ACACCGGTCGGAAATA	HCC01T	25	Tumor	HCC01	I	HBV
HCC01T_ACACTGAAGAGTGACC	HCC01T	14	Tumor	HCC01	I	HBV
HCC01T_ACACTGAAGCGCCTTG	HCC01T	7	Tumor	HCC01	I	HBV
HCC01T_ACACTGAAGGAGTAGA	HCC01T	6	Tumor	HCC01	I	HBV
HCC01T_ACACTGAAGGCTATCT	HCC01T	2	Tumor	HCC01	I	HBV
HCC01T_ACACTGACACAGATTC	HCC01T	21	Tumor	HCC01	I	HBV
HCC01T_ACACTGACAGCTTCGG	HCC01T	9	Tumor	HCC01	I	HBV
HCC01T_ACACTGAGTCACCTAA	HCC01T	33	Tumor	HCC01	I	HBV
HCC01T_ACACTGATCTAACGGT	HCC01T	25	Tumor	HCC01	I	HBV
HCC01T_ACAGCCGGTTACGCGC	HCC01T	20	Tumor	HCC01	I	HBV
HCC01T_ACAGCCGTCAGTTAGC	HCC01T	25	Tumor	HCC01	I	HBV
HCC01T_ACAGCTAAGAGGGCTT	HCC01T	26	Tumor	HCC01	I	HBV
HCC01T_ACAGCTACACCATCCT	HCC01T	21	Tumor	HCC01	I	HBV
HCC01T_ACAGCTACAGATAATG	HCC01T	21	Tumor	HCC01	I	HBV
HCC01T_ACAGCTATCAAGAAGT	HCC01T	21	Tumor	HCC01	I	HBV
HCC01T_ACAGCTATCGAATGGG	HCC01T	31	Tumor	HCC01	I	HBV
HCC01T_ACAGCTATCGATGAGG	HCC01T	5	Tumor	HCC01	I	HBV
HCC01T_ACATACGAGGGTATCG	HCC01T	1	Tumor	HCC01	I	HBV
HCC01T_ACATACGAGTCGTTTG	HCC01T	6	Tumor	HCC01	I	HBV
HCC01T_ACATACGCAATAAGCA	HCC01T	21	Tumor	HCC01	I	HBV
HCC01T_ACATACGCAATTCCTT	HCC01T	21	Tumor	HCC01	I	HBV
HCC01T_ACATACGCATGCATGT	HCC01T	33	Tumor	HCC01	I	HBV
HCC01T_ACATACGGTCTCCACT	HCC01T	21	Tumor	HCC01	I	HBV
HCC01T_ACATACGTCGAATGCT	HCC01T	27	Tumor	HCC01	I	HBV
HCC01T_ACATCAGAGTACATGA	HCC01T	7	Tumor	HCC01	I	HBV
HCC01T_ACATCAGAGTATGACA	HCC01T	7	Tumor	HCC01	I	HBV
HCC01T_ACATCAGCAATTCCTT	HCC01T	32	Tumor	HCC01	I	HBV
HCC01T_ACATCAGCACCGAATT	HCC01T	2	Tumor	HCC01	I	HBV
HCC01T_ACATCAGTCGCTTGTC	HCC01T	33	Tumor	HCC01	I	HBV
HCC01T_ACATGGTAGACTTTCG	HCC01T	6	Tumor	HCC01	I	HBV
HCC01T_ACATGGTAGGATGGTC	HCC01T	13	Tumor	HCC01	I	HBV
HCC01T_ACATGGTAGGTGTTAA	HCC01T	7	Tumor	HCC01	I	HBV
HCC01T_ACATGGTCATTGGTAC	HCC01T	10	Tumor	HCC01	I	HBV
HCC01T_ACATGGTTCCTTTCGG	HCC01T	25	Tumor	HCC01	I	HBV
HCC01T_ACATGGTTCGGTGTTA	HCC01T	1	Tumor	HCC01	I	HBV
HCC01T_ACCAGTAAGGACAGCT	HCC01T	2	Tumor	HCC01	I	HBV
HCC01T_ACCAGTACACGTCTCT	HCC01T	21	Tumor	HCC01	I	HBV
HCC01T_ACCAGTACAGCATACT	HCC01T	28	Tumor	HCC01	I	HBV
HCC01T_ACCAGTACATCGACGC	HCC01T	21	Tumor	HCC01	I	HBV
HCC01T_ACCAGTAGTACTTCTT	HCC01T	7	Tumor	HCC01	I	HBV
HCC01T_ACCAGTAGTATGAAAC	HCC01T	26	Tumor	HCC01	I	HBV
HCC01T_ACCAGTAGTCAGAGGT	HCC01T	6	Tumor	HCC01	I	HBV
HCC01T_ACCAGTAGTTATGCGT	HCC01T	26	Tumor	HCC01	I	HBV
HCC01T_ACCAGTATCAGCTGGC	HCC01T	15	Tumor	HCC01	I	HBV
HCC01T_ACCAGTATCAGGTTCA	HCC01T	26	Tumor	HCC01	I	HBV
HCC01T_ACCCACTAGACTGTAA	HCC01T	6	Tumor	HCC01	I	HBV
HCC01T_ACCCACTAGCGGATCA	HCC01T	7	Tumor	HCC01	I	HBV
HCC01T_ACCCACTAGGAGTTGC	HCC01T	6	Tumor	HCC01	I	HBV
HCC01T_ACCCACTCAATAGCGG	HCC01T	25	Tumor	HCC01	I	HBV
HCC01T_ACCCACTCAGTTTACG	HCC01T	33	Tumor	HCC01	I	HBV
HCC01T_ACCCACTGTAAACACA	HCC01T	7	Tumor	HCC01	I	HBV
HCC01T_ACCCACTGTAATAGCA	HCC01T	10	Tumor	HCC01	I	HBV
HCC01T_ACCCACTGTATGCTTG	HCC01T	11	Tumor	HCC01	I	HBV
HCC01T_ACCCACTGTCTCATCC	HCC01T	13	Tumor	HCC01	I	HBV
HCC01T_ACCCACTGTTTGTTGG	HCC01T	21	Tumor	HCC01	I	HBV
HCC01T_ACCCACTTCCGCGCAA	HCC01T	21	Tumor	HCC01	I	HBV
HCC01T_ACCCACTTCTGTTGAG	HCC01T	21	Tumor	HCC01	I	HBV
HCC01T_ACCGTAAAGGAGTTTA	HCC01T	21	Tumor	HCC01	I	HBV
HCC01T_ACCGTAAAGTGGTAGC	HCC01T	48	Tumor	HCC01	I	HBV
HCC01T_ACCGTAAGTAGAAAGG	HCC01T	26	Tumor	HCC01	I	HBV
HCC01T_ACCGTAAGTTGGACCC	HCC01T	7	Tumor	HCC01	I	HBV
HCC01T_ACCGTAAGTTTGGGCC	HCC01T	26	Tumor	HCC01	I	HBV
HCC01T_ACCGTAATCCGCGTTT	HCC01T	10	Tumor	HCC01	I	HBV
HCC01T_ACCTTTAAGAGATGAG	HCC01T	2	Tumor	HCC01	I	HBV
HCC01T_ACCTTTAAGCGCCTTG	HCC01T	1	Tumor	HCC01	I	HBV
HCC01T_ACCTTTAAGTCGATAA	HCC01T	6	Tumor	HCC01	I	HBV
HCC01T_ACCTTTACAATGGTCT	HCC01T	7	Tumor	HCC01	I	HBV
HCC01T_ACCTTTAGTTGCGTTA	HCC01T	7	Tumor	HCC01	I	HBV
HCC01T_ACCTTTATCATGCTCC	HCC01T	21	Tumor	HCC01	I	HBV
HCC01T_ACGAGCCAGCCTATGT	HCC01T	21	Tumor	HCC01	I	HBV
HCC01T_ACGAGCCAGCTAACTC	HCC01T	6	Tumor	HCC01	I	HBV
HCC01T_ACGAGCCGTACGAAAT	HCC01T	7	Tumor	HCC01	I	HBV
HCC01T_ACGAGCCGTCCGTGAC	HCC01T	52	Tumor	HCC01	I	HBV
HCC01T_ACGAGCCTCCGCAAGC	HCC01T	11	Tumor	HCC01	I	HBV
HCC01T_ACGAGCCTCGGAAACG	HCC01T	25	Tumor	HCC01	I	HBV
HCC01T_ACGAGGAAGATGTTAG	HCC01T	16	Tumor	HCC01	I	HBV
HCC01T_ACGAGGACACGTAAGG	HCC01T	14	Tumor	HCC01	I	HBV
HCC01T_ACGAGGAGTAAGGGCT	HCC01T	7	Tumor	HCC01	I	HBV
HCC01T_ACGAGGAGTCTTGTCC	HCC01T	14	Tumor	HCC01	I	HBV
HCC01T_ACGATACAGCGTAGTG	HCC01T	25	Tumor	HCC01	I	HBV
HCC01T_ACGATACCAAGGCTCC	HCC01T	21	Tumor	HCC01	I	HBV
HCC01T_ACGATACCAGACGCTC	HCC01T	21	Tumor	HCC01	I	HBV
HCC01T_ACGATACCAGATGGGT	HCC01T	33	Tumor	HCC01	I	HBV
HCC01T_ACGATACGTTGCTCCT	HCC01T	21	Tumor	HCC01	I	HBV
HCC01T_ACGATACTCAACGCTA	HCC01T	2	Tumor	HCC01	I	HBV
HCC01T_ACGATACTCCTCATTA	HCC01T	14	Tumor	HCC01	I	HBV
HCC01T_ACGATACTCTCTGAGA	HCC01T	16	Tumor	HCC01	I	HBV
HCC01T_ACGATACTCTGCAGTA	HCC01T	21	Tumor	HCC01	I	HBV
HCC01T_ACGATGTAGAGTGACC	HCC01T	32	Tumor	HCC01	I	HBV
HCC01T_ACGATGTGTACCATCA	HCC01T	35	Tumor	HCC01	I	HBV
HCC01T_ACGATGTGTAGGCTGA	HCC01T	20	Tumor	HCC01	I	HBV
HCC01T_ACGATGTTCATGTCTT	HCC01T	2	Tumor	HCC01	I	HBV
HCC01T_ACGATGTTCCTGCCAT	HCC01T	2	Tumor	HCC01	I	HBV
HCC01T_ACGCAGCAGGCCGAAT	HCC01T	33	Tumor	HCC01	I	HBV
HCC01T_ACGCAGCCATTCCTGC	HCC01T	11	Tumor	HCC01	I	HBV
HCC01T_ACGCAGCGTAAACACA	HCC01T	21	Tumor	HCC01	I	HBV
HCC01T_ACGCAGCGTGACAAAT	HCC01T	33	Tumor	HCC01	I	HBV
HCC01T_ACGCAGCTCAAACGGG	HCC01T	7	Tumor	HCC01	I	HBV
HCC01T_ACGCAGCTCAGTGCAT	HCC01T	8	Tumor	HCC01	I	HBV
HCC01T_ACGCAGCTCCCAACGG	HCC01T	21	Tumor	HCC01	I	HBV
HCC01T_ACGCCAGAGATCTGAA	HCC01T	7	Tumor	HCC01	I	HBV
HCC01T_ACGCCAGAGTGTTGAA	HCC01T	7	Tumor	HCC01	I	HBV
HCC01T_ACGCCAGGTGCATCTA	HCC01T	7	Tumor	HCC01	I	HBV
HCC01T_ACGCCAGGTGTATGGG	HCC01T	21	Tumor	HCC01	I	HBV
HCC01T_ACGCCAGTCGAACTGT	HCC01T	25	Tumor	HCC01	I	HBV
HCC01T_ACGCCAGTCTGGCGAC	HCC01T	21	Tumor	HCC01	I	HBV
HCC01T_ACGCCGAAGCACACAG	HCC01T	21	Tumor	HCC01	I	HBV
HCC01T_ACGCCGAAGCCAGTAG	HCC01T	14	Tumor	HCC01	I	HBV
HCC01T_ACGCCGAAGGGAGTAA	HCC01T	21	Tumor	HCC01	I	HBV
HCC01T_ACGCCGAAGTCCCACG	HCC01T	7	Tumor	HCC01	I	HBV
HCC01T_ACGCCGACACGTTGGC	HCC01T	6	Tumor	HCC01	I	HBV
HCC01T_ACGCCGAGTAAAGTCA	HCC01T	21	Tumor	HCC01	I	HBV
HCC01T_ACGCCGAGTAAGTTCC	HCC01T	21	Tumor	HCC01	I	HBV
HCC01T_ACGCCGAGTCCAACTA	HCC01T	21	Tumor	HCC01	I	HBV
HCC01T_ACGCCGAGTTACGTCA	HCC01T	25	Tumor	HCC01	I	HBV
HCC01T_ACGCCGAGTTCCCGAG	HCC01T	21	Tumor	HCC01	I	HBV
HCC01T_ACGCCGAGTTTGTTGG	HCC01T	16	Tumor	HCC01	I	HBV
HCC01T_ACGCCGATCATTGCGA	HCC01T	7	Tumor	HCC01	I	HBV
HCC01T_ACGCCGATCTTCGAGA	HCC01T	21	Tumor	HCC01	I	HBV
HCC01T_ACGGAGAAGCCAGTTT	HCC01T	25	Tumor	HCC01	I	HBV
HCC01T_ACGGAGAAGCGTAGTG	HCC01T	21	Tumor	HCC01	I	HBV
HCC01T_ACGGAGAAGGCCATAG	HCC01T	21	Tumor	HCC01	I	HBV
HCC01T_ACGGAGAAGTGCGTGA	HCC01T	25	Tumor	HCC01	I	HBV
HCC01T_ACGGAGACAAACAACA	HCC01T	21	Tumor	HCC01	I	HBV
HCC01T_ACGGAGACATCGGACC	HCC01T	26	Tumor	HCC01	I	HBV
HCC01T_ACGGAGAGTCTAGCCG	HCC01T	25	Tumor	HCC01	I	HBV
HCC01T_ACGGAGAGTCTGCGGT	HCC01T	2	Tumor	HCC01	I	HBV
HCC01T_ACGGAGATCCGCGCAA	HCC01T	8	Tumor	HCC01	I	HBV
HCC01T_ACGGAGATCGGCCGAT	HCC01T	14	Tumor	HCC01	I	HBV
HCC01T_ACGGCCACACATGGGA	HCC01T	2	Tumor	HCC01	I	HBV
HCC01T_ACGGCCACACCTCGGA	HCC01T	21	Tumor	HCC01	I	HBV
HCC01T_ACGGCCACAGACGTAG	HCC01T	14	Tumor	HCC01	I	HBV
HCC01T_ACGGCCACAGCTGGCT	HCC01T	21	Tumor	HCC01	I	HBV
HCC01T_ACGGCCACAGGTCTCG	HCC01T	25	Tumor	HCC01	I	HBV
HCC01T_ACGGCCAGTCAAACTC	HCC01T	7	Tumor	HCC01	I	HBV
HCC01T_ACGGCCATCGTGGACC	HCC01T	7	Tumor	HCC01	I	HBV
HCC01T_ACGGCCATCTGACCTC	HCC01T	13	Tumor	HCC01	I	HBV
HCC01T_ACGGGCTAGCAGGCTA	HCC01T	35	Tumor	HCC01	I	HBV
HCC01T_ACGGGCTAGGTTCCTA	HCC01T	21	Tumor	HCC01	I	HBV
HCC01T_ACGGGCTAGTTAGCGG	HCC01T	2	Tumor	HCC01	I	HBV
HCC01T_ACGGGCTGTCCGCTGA	HCC01T	21	Tumor	HCC01	I	HBV
HCC01T_ACGGGCTTCACCATAG	HCC01T	7	Tumor	HCC01	I	HBV
HCC01T_ACGGGCTTCATCATTC	HCC01T	21	Tumor	HCC01	I	HBV
HCC01T_ACGGGTCAGGCGACAT	HCC01T	10	Tumor	HCC01	I	HBV
HCC01T_ACGGGTCAGGGAGTAA	HCC01T	2	Tumor	HCC01	I	HBV
HCC01T_ACGGGTCCAGGATTGG	HCC01T	7	Tumor	HCC01	I	HBV
HCC01T_ACGGGTCTCAATCACG	HCC01T	7	Tumor	HCC01	I	HBV
HCC01T_ACGGGTCTCATAAAGG	HCC01T	26	Tumor	HCC01	I	HBV
HCC01T_ACGGGTCTCATAACCG	HCC01T	26	Tumor	HCC01	I	HBV
HCC01T_ACGGGTCTCCAAGTAC	HCC01T	33	Tumor	HCC01	I	HBV
HCC01T_ACGGGTCTCCTGCCAT	HCC01T	10	Tumor	HCC01	I	HBV
HCC01T_ACGTCAAAGGCACATG	HCC01T	6	Tumor	HCC01	I	HBV
HCC01T_ACGTCAAAGGTACTCT	HCC01T	14	Tumor	HCC01	I	HBV
HCC01T_ACGTCAACAAATACAG	HCC01T	29	Tumor	HCC01	I	HBV
HCC01T_ACGTCAACAATCTACG	HCC01T	26	Tumor	HCC01	I	HBV
HCC01T_ACGTCAACACACATGT	HCC01T	7	Tumor	HCC01	I	HBV
HCC01T_ACGTCAACATATGAGA	HCC01T	38	Tumor	HCC01	I	HBV
HCC01T_ACGTCAACATCATCCC	HCC01T	33	Tumor	HCC01	I	HBV
HCC01T_ACGTCAAGTGTGGCTC	HCC01T	21	Tumor	HCC01	I	HBV
HCC01T_ACGTCAAGTTAAAGAC	HCC01T	10	Tumor	HCC01	I	HBV
HCC01T_ACGTCAATCCGGGTGT	HCC01T	21	Tumor	HCC01	I	HBV
HCC01T_ACTATCTAGACTACAA	HCC01T	32	Tumor	HCC01	I	HBV
HCC01T_ACTATCTCAAGCGATG	HCC01T	14	Tumor	HCC01	I	HBV
HCC01T_ACTATCTCACGTCAGC	HCC01T	25	Tumor	HCC01	I	HBV
HCC01T_ACTATCTGTACATGTC	HCC01T	16	Tumor	HCC01	I	HBV
HCC01T_ACTATCTTCTTGACGA	HCC01T	21	Tumor	HCC01	I	HBV
HCC01T_ACTGAACAGAGATGAG	HCC01T	38	Tumor	HCC01	I	HBV
HCC01T_ACTGAACAGTTAGCGG	HCC01T	7	Tumor	HCC01	I	HBV
HCC01T_ACTGAACCAACACCTA	HCC01T	11	Tumor	HCC01	I	HBV
HCC01T_ACTGAACGTCAGAATA	HCC01T	7	Tumor	HCC01	I	HBV
HCC01T_ACTGAACGTGATGTGG	HCC01T	26	Tumor	HCC01	I	HBV
HCC01T_ACTGAACGTTATCGGT	HCC01T	2	Tumor	HCC01	I	HBV
HCC01T_ACTGAACGTTGGTGGA	HCC01T	33	Tumor	HCC01	I	HBV
HCC01T_ACTGAACTCATGTCCC	HCC01T	7	Tumor	HCC01	I	HBV
HCC01T_ACTGAACTCTGCGTAA	HCC01T	43	Tumor	HCC01	I	HBV
HCC01T_ACTGAGTAGATCCTGT	HCC01T	21	Tumor	HCC01	I	HBV
HCC01T_ACTGAGTCAAATACAG	HCC01T	33	Tumor	HCC01	I	HBV
HCC01T_ACTGAGTCAGCATGAG	HCC01T	21	Tumor	HCC01	I	HBV
HCC01T_ACTGAGTCATCAGTCA	HCC01T	7	Tumor	HCC01	I	HBV
HCC01T_ACTGAGTCATGCGCAC	HCC01T	7	Tumor	HCC01	I	HBV
HCC01T_ACTGAGTCATGGTCTA	HCC01T	27	Tumor	HCC01	I	HBV
HCC01T_ACTGATGAGACAAGCC	HCC01T	7	Tumor	HCC01	I	HBV
HCC01T_ACTGATGAGGAGTTTA	HCC01T	25	Tumor	HCC01	I	HBV
HCC01T_ACTGATGCACGGATAG	HCC01T	10	Tumor	HCC01	I	HBV
HCC01T_ACTGATGCAGTCTTCC	HCC01T	21	Tumor	HCC01	I	HBV
HCC01T_ACTGATGGTAAGGATT	HCC01T	2	Tumor	HCC01	I	HBV
HCC01T_ACTGATGGTCCAACTA	HCC01T	7	Tumor	HCC01	I	HBV
HCC01T_ACTGATGTCACGAAGG	HCC01T	2	Tumor	HCC01	I	HBV
HCC01T_ACTGCTCAGCGCCTTG	HCC01T	18	Tumor	HCC01	I	HBV
HCC01T_ACTGCTCAGGGTATCG	HCC01T	20	Tumor	HCC01	I	HBV
HCC01T_ACTGCTCCAAGGACAC	HCC01T	7	Tumor	HCC01	I	HBV
HCC01T_ACTGCTCCACATAACC	HCC01T	13	Tumor	HCC01	I	HBV
HCC01T_ACTGCTCGTCATGCCG	HCC01T	25	Tumor	HCC01	I	HBV
HCC01T_ACTGCTCGTTGGACCC	HCC01T	2	Tumor	HCC01	I	HBV
HCC01T_ACTGTCCAGCATCATC	HCC01T	7	Tumor	HCC01	I	HBV
HCC01T_ACTGTCCAGCTGAACG	HCC01T	25	Tumor	HCC01	I	HBV
HCC01T_ACTGTCCAGTTTAGGA	HCC01T	21	Tumor	HCC01	I	HBV
HCC01T_ACTGTCCGTCATATCG	HCC01T	6	Tumor	HCC01	I	HBV
HCC01T_ACTGTCCGTCGAGTTT	HCC01T	26	Tumor	HCC01	I	HBV
HCC01T_ACTGTCCGTTAGGGTG	HCC01T	21	Tumor	HCC01	I	HBV
HCC01T_ACTGTCCGTTTAAGCC	HCC01T	26	Tumor	HCC01	I	HBV
HCC01T_ACTGTCCTCCTGCAGG	HCC01T	33	Tumor	HCC01	I	HBV
HCC01T_ACTGTCCTCGCTTAGA	HCC01T	18	Tumor	HCC01	I	HBV
HCC01T_ACTGTCCTCGGTGTTA	HCC01T	26	Tumor	HCC01	I	HBV
HCC01T_ACTGTCCTCTTACCGC	HCC01T	6	Tumor	HCC01	I	HBV
HCC01T_ACTTACTAGTAAGTAC	HCC01T	21	Tumor	HCC01	I	HBV
HCC01T_ACTTACTGTCGCTTTC	HCC01T	32	Tumor	HCC01	I	HBV
HCC01T_ACTTACTGTTGCGCAC	HCC01T	21	Tumor	HCC01	I	HBV
HCC01T_ACTTACTTCGCTTAGA	HCC01T	7	Tumor	HCC01	I	HBV
HCC01T_ACTTGTTAGACCTAGG	HCC01T	21	Tumor	HCC01	I	HBV
HCC01T_ACTTGTTAGCCATCGC	HCC01T	8	Tumor	HCC01	I	HBV
HCC01T_ACTTGTTAGGGCATGT	HCC01T	21	Tumor	HCC01	I	HBV
HCC01T_ACTTGTTAGTTTAGGA	HCC01T	7	Tumor	HCC01	I	HBV
HCC01T_ACTTGTTGTTCCACGG	HCC01T	6	Tumor	HCC01	I	HBV
HCC01T_ACTTGTTGTTCGTGAT	HCC01T	7	Tumor	HCC01	I	HBV
HCC01T_ACTTGTTTCCAGTATG	HCC01T	7	Tumor	HCC01	I	HBV
HCC01T_ACTTGTTTCCGAGCCA	HCC01T	33	Tumor	HCC01	I	HBV
HCC01T_ACTTTCAAGGGAGTAA	HCC01T	20	Tumor	HCC01	I	HBV
HCC01T_ACTTTCACACATGACT	HCC01T	1	Tumor	HCC01	I	HBV
HCC01T_ACTTTCACACATGTGT	HCC01T	7	Tumor	HCC01	I	HBV
HCC01T_ACTTTCACACCCATTC	HCC01T	1	Tumor	HCC01	I	HBV
HCC01T_ACTTTCAGTACCGCTG	HCC01T	1	Tumor	HCC01	I	HBV
HCC01T_ACTTTCAGTGCGCTTG	HCC01T	8	Tumor	HCC01	I	HBV
HCC01T_ACTTTCAGTTATGCGT	HCC01T	33	Tumor	HCC01	I	HBV
HCC01T_ACTTTCAGTTCAGGCC	HCC01T	21	Tumor	HCC01	I	HBV
HCC01T_AGAATAGAGCCAACAG	HCC01T	5	Tumor	HCC01	I	HBV
HCC01T_AGAATAGAGCCCAATT	HCC01T	25	Tumor	HCC01	I	HBV
HCC01T_AGAATAGAGGGTCTCC	HCC01T	13	Tumor	HCC01	I	HBV
HCC01T_AGAATAGAGTAACCCT	HCC01T	21	Tumor	HCC01	I	HBV
HCC01T_AGAATAGAGTTACCCA	HCC01T	35	Tumor	HCC01	I	HBV
HCC01T_AGAATAGTCCAGAAGG	HCC01T	8	Tumor	HCC01	I	HBV
HCC01T_AGACGTTAGTCCGGTC	HCC01T	6	Tumor	HCC01	I	HBV
HCC01T_AGACGTTAGTGTACCT	HCC01T	2	Tumor	HCC01	I	HBV
HCC01T_AGACGTTCAAGGTTTC	HCC01T	2	Tumor	HCC01	I	HBV
HCC01T_AGACGTTTCACAGTAC	HCC01T	21	Tumor	HCC01	I	HBV
HCC01T_AGACGTTTCCGCATAA	HCC01T	33	Tumor	HCC01	I	HBV
HCC01T_AGACGTTTCTGATACG	HCC01T	7	Tumor	HCC01	I	HBV
HCC01T_AGAGCGAAGCAGGCTA	HCC01T	6	Tumor	HCC01	I	HBV
HCC01T_AGAGCGAAGCCTCGTG	HCC01T	7	Tumor	HCC01	I	HBV
HCC01T_AGAGCGAAGCGAGAAA	HCC01T	25	Tumor	HCC01	I	HBV
HCC01T_AGAGCGACAAGCGCTC	HCC01T	7	Tumor	HCC01	I	HBV
HCC01T_AGAGCGAGTACTTGAC	HCC01T	2	Tumor	HCC01	I	HBV
HCC01T_AGAGCGAGTATAGGTA	HCC01T	8	Tumor	HCC01	I	HBV
HCC01T_AGAGCGAGTGCCTGCA	HCC01T	25	Tumor	HCC01	I	HBV
HCC01T_AGAGCGATCAAACAAG	HCC01T	14	Tumor	HCC01	I	HBV
HCC01T_AGAGCTTAGTGGGTTG	HCC01T	10	Tumor	HCC01	I	HBV
HCC01T_AGAGCTTCAGTTAACC	HCC01T	7	Tumor	HCC01	I	HBV
HCC01T_AGAGCTTCATCTATGG	HCC01T	6	Tumor	HCC01	I	HBV
HCC01T_AGAGCTTGTATCAGTC	HCC01T	26	Tumor	HCC01	I	HBV
HCC01T_AGAGCTTGTGAAGGCT	HCC01T	21	Tumor	HCC01	I	HBV
HCC01T_AGAGCTTTCTGTCCGT	HCC01T	7	Tumor	HCC01	I	HBV
HCC01T_AGAGTGGAGAATTCCC	HCC01T	21	Tumor	HCC01	I	HBV
HCC01T_AGAGTGGAGAGAACAG	HCC01T	26	Tumor	HCC01	I	HBV
HCC01T_AGAGTGGGTCACACGC	HCC01T	21	Tumor	HCC01	I	HBV
HCC01T_AGAGTGGTCCGCGCAA	HCC01T	25	Tumor	HCC01	I	HBV
HCC01T_AGAGTGGTCGGATGTT	HCC01T	33	Tumor	HCC01	I	HBV
HCC01T_AGAGTGGTCTGCGTAA	HCC01T	21	Tumor	HCC01	I	HBV
HCC01T_AGATCTGAGCCAGTTT	HCC01T	7	Tumor	HCC01	I	HBV
HCC01T_AGATCTGAGCTGCGAA	HCC01T	14	Tumor	HCC01	I	HBV
HCC01T_AGATCTGGTACGAAAT	HCC01T	32	Tumor	HCC01	I	HBV
HCC01T_AGATCTGTCGCGTTTC	HCC01T	1	Tumor	HCC01	I	HBV
HCC01T_AGATTGCAGACCTAGG	HCC01T	7	Tumor	HCC01	I	HBV
HCC01T_AGATTGCCACCCATGG	HCC01T	7	Tumor	HCC01	I	HBV
HCC01T_AGATTGCGTAGCCTAT	HCC01T	33	Tumor	HCC01	I	HBV
HCC01T_AGATTGCGTCTAGTGT	HCC01T	7	Tumor	HCC01	I	HBV
HCC01T_AGATTGCGTTACGTCA	HCC01T	10	Tumor	HCC01	I	HBV
HCC01T_AGATTGCTCAACACTG	HCC01T	7	Tumor	HCC01	I	HBV
HCC01T_AGATTGCTCGGTTAAC	HCC01T	21	Tumor	HCC01	I	HBV
HCC01T_AGCAGCCAGGATCGCA	HCC01T	21	Tumor	HCC01	I	HBV
HCC01T_AGCAGCCCAAGCGCTC	HCC01T	33	Tumor	HCC01	I	HBV
HCC01T_AGCAGCCCAATGACCT	HCC01T	28	Tumor	HCC01	I	HBV
HCC01T_AGCAGCCGTATTACCG	HCC01T	21	Tumor	HCC01	I	HBV
HCC01T_AGCAGCCGTGAGGCTA	HCC01T	33	Tumor	HCC01	I	HBV
HCC01T_AGCAGCCTCGCTAGCG	HCC01T	15	Tumor	HCC01	I	HBV
HCC01T_AGCAGCCTCTAGCACA	HCC01T	10	Tumor	HCC01	I	HBV
HCC01T_AGCAGCCTCTTGAGAC	HCC01T	21	Tumor	HCC01	I	HBV
HCC01T_AGCATACAGATATGGT	HCC01T	10	Tumor	HCC01	I	HBV
HCC01T_AGCATACAGTGAACGC	HCC01T	25	Tumor	HCC01	I	HBV
HCC01T_AGCATACCATCCCACT	HCC01T	6	Tumor	HCC01	I	HBV
HCC01T_AGCATACCATGCCTTC	HCC01T	21	Tumor	HCC01	I	HBV
HCC01T_AGCATACGTACCGTAT	HCC01T	21	Tumor	HCC01	I	HBV
HCC01T_AGCATACGTCCAGTTA	HCC01T	18	Tumor	HCC01	I	HBV
HCC01T_AGCCTAAAGTCCAGGA	HCC01T	25	Tumor	HCC01	I	HBV
HCC01T_AGCCTAAAGTGCCATT	HCC01T	27	Tumor	HCC01	I	HBV
HCC01T_AGCCTAACATTACGAC	HCC01T	33	Tumor	HCC01	I	HBV
HCC01T_AGCCTAAGTCCCTTGT	HCC01T	6	Tumor	HCC01	I	HBV
HCC01T_AGCCTAAGTCTGCGGT	HCC01T	13	Tumor	HCC01	I	HBV
HCC01T_AGCCTAAGTTCAGCGC	HCC01T	7	Tumor	HCC01	I	HBV
HCC01T_AGCCTAATCAACGCTA	HCC01T	21	Tumor	HCC01	I	HBV
HCC01T_AGCCTAATCATTTGGG	HCC01T	9	Tumor	HCC01	I	HBV
HCC01T_AGCCTAATCGTCACGG	HCC01T	2	Tumor	HCC01	I	HBV
HCC01T_AGCCTAATCTTCAACT	HCC01T	21	Tumor	HCC01	I	HBV
HCC01T_AGCGGTCAGAATCTCC	HCC01T	25	Tumor	HCC01	I	HBV
HCC01T_AGCGGTCAGAGTCTGG	HCC01T	7	Tumor	HCC01	I	HBV
HCC01T_AGCGGTCAGATGTCGG	HCC01T	20	Tumor	HCC01	I	HBV
HCC01T_AGCGGTCAGCAGACTG	HCC01T	21	Tumor	HCC01	I	HBV
HCC01T_AGCGGTCCACAAGACG	HCC01T	13	Tumor	HCC01	I	HBV
HCC01T_AGCGGTCCACTGAAGG	HCC01T	2	Tumor	HCC01	I	HBV
HCC01T_AGCGGTCCAGGAACGT	HCC01T	25	Tumor	HCC01	I	HBV
HCC01T_AGCGGTCCAGTCCTTC	HCC01T	21	Tumor	HCC01	I	HBV
HCC01T_AGCGGTCCATGCCTAA	HCC01T	21	Tumor	HCC01	I	HBV
HCC01T_AGCGGTCCATTGGCGC	HCC01T	11	Tumor	HCC01	I	HBV
HCC01T_AGCGGTCGTGCAACGA	HCC01T	25	Tumor	HCC01	I	HBV
HCC01T_AGCGGTCTCAGAAATG	HCC01T	25	Tumor	HCC01	I	HBV
HCC01T_AGCGTATCAGTTAACC	HCC01T	31	Tumor	HCC01	I	HBV
HCC01T_AGCGTATCATCGTCGG	HCC01T	21	Tumor	HCC01	I	HBV
HCC01T_AGCGTATGTGTGGTTT	HCC01T	7	Tumor	HCC01	I	HBV
HCC01T_AGCGTATTCCACGTTC	HCC01T	21	Tumor	HCC01	I	HBV
HCC01T_AGCGTATTCCAGTATG	HCC01T	2	Tumor	HCC01	I	HBV
HCC01T_AGCGTATTCCCTCAGT	HCC01T	28	Tumor	HCC01	I	HBV
HCC01T_AGCGTATTCCGTCATC	HCC01T	21	Tumor	HCC01	I	HBV
HCC01T_AGCGTCGAGGAATTAC	HCC01T	23	Tumor	HCC01	I	HBV
HCC01T_AGCGTCGTCGACAGCC	HCC01T	3	Tumor	HCC01	I	HBV
HCC01T_AGCTCCTAGCCTTGAT	HCC01T	21	Tumor	HCC01	I	HBV
HCC01T_AGCTCCTAGCTATGCT	HCC01T	9	Tumor	HCC01	I	HBV
HCC01T_AGCTCCTAGTGAATTG	HCC01T	21	Tumor	HCC01	I	HBV
HCC01T_AGCTCCTCAAGTCATC	HCC01T	25	Tumor	HCC01	I	HBV
HCC01T_AGCTCCTCACACGCTG	HCC01T	21	Tumor	HCC01	I	HBV
HCC01T_AGCTCCTGTGACAAAT	HCC01T	7	Tumor	HCC01	I	HBV
HCC01T_AGCTCCTGTTCAACCA	HCC01T	6	Tumor	HCC01	I	HBV
HCC01T_AGCTCCTTCATTGCCC	HCC01T	21	Tumor	HCC01	I	HBV
HCC01T_AGCTCCTTCTGAGGGA	HCC01T	21	Tumor	HCC01	I	HBV
HCC01T_AGCTCCTTCTTGTACT	HCC01T	6	Tumor	HCC01	I	HBV
HCC01T_AGCTCTCAGAGTGACC	HCC01T	21	Tumor	HCC01	I	HBV
HCC01T_AGCTCTCAGATAGTCA	HCC01T	21	Tumor	HCC01	I	HBV
HCC01T_AGCTCTCAGCCACTAT	HCC01T	11	Tumor	HCC01	I	HBV
HCC01T_AGCTCTCAGTTACGGG	HCC01T	25	Tumor	HCC01	I	HBV
HCC01T_AGCTCTCCACCTCGGA	HCC01T	14	Tumor	HCC01	I	HBV
HCC01T_AGCTCTCCAGCCTGTG	HCC01T	26	Tumor	HCC01	I	HBV
HCC01T_AGCTCTCCAGCGTAAG	HCC01T	1	Tumor	HCC01	I	HBV
HCC01T_AGCTCTCCATCGATGT	HCC01T	33	Tumor	HCC01	I	HBV
HCC01T_AGCTCTCTCGGCTACG	HCC01T	21	Tumor	HCC01	I	HBV
HCC01T_AGCTCTCTCTAACGGT	HCC01T	9	Tumor	HCC01	I	HBV
HCC01T_AGCTTGAAGCAGGCTA	HCC01T	21	Tumor	HCC01	I	HBV
HCC01T_AGCTTGAAGGTCATCT	HCC01T	23	Tumor	HCC01	I	HBV
HCC01T_AGCTTGACAAGCTGAG	HCC01T	25	Tumor	HCC01	I	HBV
HCC01T_AGCTTGACATCACAAC	HCC01T	6	Tumor	HCC01	I	HBV
HCC01T_AGCTTGAGTGGTACAG	HCC01T	25	Tumor	HCC01	I	HBV
HCC01T_AGCTTGATCAACACAC	HCC01T	11	Tumor	HCC01	I	HBV
HCC01T_AGCTTGATCACAATGC	HCC01T	2	Tumor	HCC01	I	HBV
HCC01T_AGCTTGATCGCGTTTC	HCC01T	25	Tumor	HCC01	I	HBV
HCC01T_AGCTTGATCGGGAGTA	HCC01T	33	Tumor	HCC01	I	HBV
HCC01T_AGCTTGATCTATGTGG	HCC01T	18	Tumor	HCC01	I	HBV
HCC01T_AGGCCACAGATATGCA	HCC01T	21	Tumor	HCC01	I	HBV
HCC01T_AGGCCACAGCTAGCCC	HCC01T	26	Tumor	HCC01	I	HBV
HCC01T_AGGCCACAGGAATGGA	HCC01T	14	Tumor	HCC01	I	HBV
HCC01T_AGGCCACAGTGACATA	HCC01T	35	Tumor	HCC01	I	HBV
HCC01T_AGGCCACGTCGGGTCT	HCC01T	13	Tumor	HCC01	I	HBV
HCC01T_AGGCCACTCCCTCTTT	HCC01T	20	Tumor	HCC01	I	HBV
HCC01T_AGGCCGTAGAGCTGCA	HCC01T	2	Tumor	HCC01	I	HBV
HCC01T_AGGCCGTCACAGCGTC	HCC01T	6	Tumor	HCC01	I	HBV
HCC01T_AGGCCGTCAGATTGCT	HCC01T	11	Tumor	HCC01	I	HBV
HCC01T_AGGCCGTCAGGCTCAC	HCC01T	21	Tumor	HCC01	I	HBV
HCC01T_AGGCCGTTCGGCGCAT	HCC01T	7	Tumor	HCC01	I	HBV
HCC01T_AGGGAGTAGAAACCAT	HCC01T	23	Tumor	HCC01	I	HBV
HCC01T_AGGGAGTAGGCTAGCA	HCC01T	21	Tumor	HCC01	I	HBV
HCC01T_AGGGAGTGTTACGCGC	HCC01T	6	Tumor	HCC01	I	HBV
HCC01T_AGGGATGAGCTAGTGG	HCC01T	7	Tumor	HCC01	I	HBV
HCC01T_AGGGATGAGTGAAGTT	HCC01T	14	Tumor	HCC01	I	HBV
HCC01T_AGGGATGGTCGCGGTT	HCC01T	21	Tumor	HCC01	I	HBV
HCC01T_AGGGATGGTCTGGTCG	HCC01T	25	Tumor	HCC01	I	HBV
HCC01T_AGGGATGTCGCGTTTC	HCC01T	25	Tumor	HCC01	I	HBV
HCC01T_AGGGTGAAGACACTAA	HCC01T	2	Tumor	HCC01	I	HBV
HCC01T_AGGGTGAAGACTAGAT	HCC01T	13	Tumor	HCC01	I	HBV
HCC01T_AGGGTGACAAGTAGTA	HCC01T	7	Tumor	HCC01	I	HBV
HCC01T_AGGGTGACAGGTGGAT	HCC01T	10	Tumor	HCC01	I	HBV
HCC01T_AGGGTGACATGTCGAT	HCC01T	7	Tumor	HCC01	I	HBV
HCC01T_AGGGTGAGTCGCTTTC	HCC01T	7	Tumor	HCC01	I	HBV
HCC01T_AGGGTGATCACGGTTA	HCC01T	10	Tumor	HCC01	I	HBV
HCC01T_AGGTCATAGCGATGAC	HCC01T	35	Tumor	HCC01	I	HBV
HCC01T_AGGTCATCAGCGATCC	HCC01T	10	Tumor	HCC01	I	HBV
HCC01T_AGGTCATGTGCTAGCC	HCC01T	2	Tumor	HCC01	I	HBV
HCC01T_AGGTCATTCCCTTGCA	HCC01T	25	Tumor	HCC01	I	HBV
HCC01T_AGGTCCGCAAGAGGCT	HCC01T	15	Tumor	HCC01	I	HBV
HCC01T_AGGTCCGCAATAGCGG	HCC01T	21	Tumor	HCC01	I	HBV
HCC01T_AGGTCCGCAGGATCGA	HCC01T	18	Tumor	HCC01	I	HBV
HCC01T_AGGTCCGGTACAGTGG	HCC01T	25	Tumor	HCC01	I	HBV
HCC01T_AGGTCCGGTCACCCAG	HCC01T	21	Tumor	HCC01	I	HBV
HCC01T_AGGTCCGGTTCCGTCT	HCC01T	14	Tumor	HCC01	I	HBV
HCC01T_AGTAGTCAGCGTGAAC	HCC01T	7	Tumor	HCC01	I	HBV
HCC01T_AGTAGTCAGGCATTGG	HCC01T	8	Tumor	HCC01	I	HBV
HCC01T_AGTAGTCCAATACGCT	HCC01T	21	Tumor	HCC01	I	HBV
HCC01T_AGTAGTCCAATGGTCT	HCC01T	7	Tumor	HCC01	I	HBV
HCC01T_AGTAGTCCATTGTGCA	HCC01T	21	Tumor	HCC01	I	HBV
HCC01T_AGTAGTCGTCCGAACC	HCC01T	21	Tumor	HCC01	I	HBV
HCC01T_AGTAGTCGTCGCTTCT	HCC01T	21	Tumor	HCC01	I	HBV
HCC01T_AGTAGTCTCCAATGGT	HCC01T	8	Tumor	HCC01	I	HBV
HCC01T_AGTAGTCTCTGCGTAA	HCC01T	33	Tumor	HCC01	I	HBV
HCC01T_AGTAGTCTCTGTCTAT	HCC01T	30	Tumor	HCC01	I	HBV
HCC01T_AGTCTTTAGAAAGTGG	HCC01T	33	Tumor	HCC01	I	HBV
HCC01T_AGTCTTTAGACAGACC	HCC01T	6	Tumor	HCC01	I	HBV
HCC01T_AGTCTTTAGACGCACA	HCC01T	7	Tumor	HCC01	I	HBV
HCC01T_AGTCTTTCACCAGTTA	HCC01T	33	Tumor	HCC01	I	HBV
HCC01T_AGTCTTTGTCTTCTCG	HCC01T	11	Tumor	HCC01	I	HBV
HCC01T_AGTCTTTTCCACTCCA	HCC01T	35	Tumor	HCC01	I	HBV
HCC01T_AGTCTTTTCGTCTGCT	HCC01T	25	Tumor	HCC01	I	HBV
HCC01T_AGTGAGGAGAAACGAG	HCC01T	25	Tumor	HCC01	I	HBV
HCC01T_AGTGAGGAGCCACTAT	HCC01T	8	Tumor	HCC01	I	HBV
HCC01T_AGTGAGGCACAACGTT	HCC01T	6	Tumor	HCC01	I	HBV
HCC01T_AGTGAGGGTAAGTAGT	HCC01T	7	Tumor	HCC01	I	HBV
HCC01T_AGTGAGGGTGTGACGA	HCC01T	21	Tumor	HCC01	I	HBV
HCC01T_AGTGGGAAGCACCGCT	HCC01T	21	Tumor	HCC01	I	HBV
HCC01T_AGTGGGAGTACCGAGA	HCC01T	5	Tumor	HCC01	I	HBV
HCC01T_AGTGGGAGTGCCTGGT	HCC01T	2	Tumor	HCC01	I	HBV
HCC01T_AGTGGGAGTGTGACGA	HCC01T	21	Tumor	HCC01	I	HBV
HCC01T_AGTGGGATCGAGGTAG	HCC01T	33	Tumor	HCC01	I	HBV
HCC01T_AGTGGGATCTACTCAT	HCC01T	27	Tumor	HCC01	I	HBV
HCC01T_AGTGTCACAAGTAGTA	HCC01T	3	Tumor	HCC01	I	HBV
HCC01T_AGTGTCACAGACAAGC	HCC01T	10	Tumor	HCC01	I	HBV
HCC01T_AGTGTCACATAAGACA	HCC01T	21	Tumor	HCC01	I	HBV
HCC01T_AGTGTCAGTTGGACCC	HCC01T	21	Tumor	HCC01	I	HBV
HCC01T_AGTGTCATCACAACGT	HCC01T	21	Tumor	HCC01	I	HBV
HCC01T_AGTGTCATCACAATGC	HCC01T	21	Tumor	HCC01	I	HBV
HCC01T_AGTGTCATCCGTTGTC	HCC01T	2	Tumor	HCC01	I	HBV
HCC01T_AGTTGGTAGTACGTAA	HCC01T	33	Tumor	HCC01	I	HBV
HCC01T_AGTTGGTAGTAGGTGC	HCC01T	25	Tumor	HCC01	I	HBV
HCC01T_AGTTGGTGTCTCGTTC	HCC01T	33	Tumor	HCC01	I	HBV
HCC01T_AGTTGGTGTGTTTGTG	HCC01T	18	Tumor	HCC01	I	HBV
HCC01T_AGTTGGTTCCTGCCAT	HCC01T	7	Tumor	HCC01	I	HBV
HCC01T_ATAACGCAGACTTGAA	HCC01T	9	Tumor	HCC01	I	HBV
HCC01T_ATAACGCAGCCACGTC	HCC01T	11	Tumor	HCC01	I	HBV
HCC01T_ATAACGCAGCCCAGCT	HCC01T	7	Tumor	HCC01	I	HBV
HCC01T_ATAACGCAGGTCGGAT	HCC01T	35	Tumor	HCC01	I	HBV
HCC01T_ATAACGCGTTTACTCT	HCC01T	2	Tumor	HCC01	I	HBV
HCC01T_ATAACGCTCGGCGCTA	HCC01T	14	Tumor	HCC01	I	HBV
HCC01T_ATAACGCTCTTACCTA	HCC01T	33	Tumor	HCC01	I	HBV
HCC01T_ATAAGAGAGAATGTTG	HCC01T	11	Tumor	HCC01	I	HBV
HCC01T_ATAAGAGAGATGTAAC	HCC01T	20	Tumor	HCC01	I	HBV
HCC01T_ATAAGAGCAAACCCAT	HCC01T	21	Tumor	HCC01	I	HBV
HCC01T_ATAAGAGCAATAACGA	HCC01T	25	Tumor	HCC01	I	HBV
HCC01T_ATAAGAGCACTTAACG	HCC01T	21	Tumor	HCC01	I	HBV
HCC01T_ATAAGAGGTATATGGA	HCC01T	21	Tumor	HCC01	I	HBV
HCC01T_ATAAGAGGTTCCACTC	HCC01T	7	Tumor	HCC01	I	HBV
HCC01T_ATAAGAGTCATAACCG	HCC01T	26	Tumor	HCC01	I	HBV
HCC01T_ATAAGAGTCCAAACAC	HCC01T	26	Tumor	HCC01	I	HBV
HCC01T_ATAAGAGTCGATCCCT	HCC01T	21	Tumor	HCC01	I	HBV
HCC01T_ATAGACCAGGATGGTC	HCC01T	10	Tumor	HCC01	I	HBV
HCC01T_ATAGACCCAGGTCGTC	HCC01T	21	Tumor	HCC01	I	HBV
HCC01T_ATAGACCCATGGTAGG	HCC01T	7	Tumor	HCC01	I	HBV
HCC01T_ATAGACCGTAGGAGTC	HCC01T	8	Tumor	HCC01	I	HBV
HCC01T_ATAGACCGTGTTGAGG	HCC01T	21	Tumor	HCC01	I	HBV
HCC01T_ATCACGAAGAACAATC	HCC01T	7	Tumor	HCC01	I	HBV
HCC01T_ATCACGAAGAGGTTAT	HCC01T	21	Tumor	HCC01	I	HBV
HCC01T_ATCACGACATCTGGTA	HCC01T	2	Tumor	HCC01	I	HBV
HCC01T_ATCACGAGTCATATGC	HCC01T	14	Tumor	HCC01	I	HBV
HCC01T_ATCACGAGTGGCGAAT	HCC01T	21	Tumor	HCC01	I	HBV
HCC01T_ATCACGAGTGGGTCAA	HCC01T	7	Tumor	HCC01	I	HBV
HCC01T_ATCACGAGTTTGTTGG	HCC01T	10	Tumor	HCC01	I	HBV
HCC01T_ATCACGATCGGACAAG	HCC01T	21	Tumor	HCC01	I	HBV
HCC01T_ATCATCTAGAAGCCCA	HCC01T	21	Tumor	HCC01	I	HBV
HCC01T_ATCATCTAGCGATAGC	HCC01T	21	Tumor	HCC01	I	HBV
HCC01T_ATCATCTCAGGCTCAC	HCC01T	7	Tumor	HCC01	I	HBV
HCC01T_ATCATCTCATGTCCTC	HCC01T	5	Tumor	HCC01	I	HBV
HCC01T_ATCATCTCATTCCTCG	HCC01T	7	Tumor	HCC01	I	HBV
HCC01T_ATCATCTGTAAGGGCT	HCC01T	21	Tumor	HCC01	I	HBV
HCC01T_ATCATCTGTGCTGTAT	HCC01T	10	Tumor	HCC01	I	HBV
HCC01T_ATCATCTGTTCCATGA	HCC01T	16	Tumor	HCC01	I	HBV
HCC01T_ATCATCTTCCCAGGTG	HCC01T	10	Tumor	HCC01	I	HBV
HCC01T_ATCATCTTCGCCTGAG	HCC01T	11	Tumor	HCC01	I	HBV
HCC01T_ATCATGGAGCCATCGC	HCC01T	7	Tumor	HCC01	I	HBV
HCC01T_ATCATGGAGCTGGAAC	HCC01T	7	Tumor	HCC01	I	HBV
HCC01T_ATCATGGCAAAGTGCG	HCC01T	2	Tumor	HCC01	I	HBV
HCC01T_ATCATGGTCAACACAC	HCC01T	2	Tumor	HCC01	I	HBV
HCC01T_ATCATGGTCCACTGGG	HCC01T	23	Tumor	HCC01	I	HBV
HCC01T_ATCATGGTCGCCGTGA	HCC01T	2	Tumor	HCC01	I	HBV
HCC01T_ATCCACCAGGAATCGC	HCC01T	8	Tumor	HCC01	I	HBV
HCC01T_ATCCACCAGTTCGCGC	HCC01T	6	Tumor	HCC01	I	HBV
HCC01T_ATCCACCCAAGTCATC	HCC01T	25	Tumor	HCC01	I	HBV
HCC01T_ATCCACCTCACTATTC	HCC01T	21	Tumor	HCC01	I	HBV
HCC01T_ATCCACCTCATCGCTC	HCC01T	6	Tumor	HCC01	I	HBV
HCC01T_ATCCACCTCTACGAGT	HCC01T	21	Tumor	HCC01	I	HBV
HCC01T_ATCCGAACATCGATTG	HCC01T	26	Tumor	HCC01	I	HBV
HCC01T_ATCCGAACATTGCGGC	HCC01T	10	Tumor	HCC01	I	HBV
HCC01T_ATCCGAACATTTCAGG	HCC01T	2	Tumor	HCC01	I	HBV
HCC01T_ATCCGAAGTACAGACG	HCC01T	6	Tumor	HCC01	I	HBV
HCC01T_ATCCGAAGTCCAAGTT	HCC01T	6	Tumor	HCC01	I	HBV
HCC01T_ATCCGAAGTCTGATTG	HCC01T	2	Tumor	HCC01	I	HBV
HCC01T_ATCCGAATCACCAGGC	HCC01T	21	Tumor	HCC01	I	HBV
HCC01T_ATCGAGTAGAACAACT	HCC01T	21	Tumor	HCC01	I	HBV
HCC01T_ATCGAGTAGGCAAAGA	HCC01T	18	Tumor	HCC01	I	HBV
HCC01T_ATCGAGTCAAGCTGAG	HCC01T	33	Tumor	HCC01	I	HBV
HCC01T_ATCGAGTCAGCCAGAA	HCC01T	7	Tumor	HCC01	I	HBV
HCC01T_ATCGAGTGTAGAGGAA	HCC01T	21	Tumor	HCC01	I	HBV
HCC01T_ATCGAGTGTTCCATGA	HCC01T	21	Tumor	HCC01	I	HBV
HCC01T_ATCGAGTTCAGCAACT	HCC01T	7	Tumor	HCC01	I	HBV
HCC01T_ATCTACTAGATCCCGC	HCC01T	21	Tumor	HCC01	I	HBV
HCC01T_ATCTACTAGTCCTCCT	HCC01T	16	Tumor	HCC01	I	HBV
HCC01T_ATCTACTAGTGTTGAA	HCC01T	11	Tumor	HCC01	I	HBV
HCC01T_ATCTACTCACGAAACG	HCC01T	21	Tumor	HCC01	I	HBV
HCC01T_ATCTACTCACGCATCG	HCC01T	18	Tumor	HCC01	I	HBV
HCC01T_ATCTACTGTACTTCTT	HCC01T	7	Tumor	HCC01	I	HBV
HCC01T_ATCTACTGTCACTGGC	HCC01T	21	Tumor	HCC01	I	HBV
HCC01T_ATCTGCCAGTAGGCCA	HCC01T	1	Tumor	HCC01	I	HBV
HCC01T_ATCTGCCCATTTGCTT	HCC01T	35	Tumor	HCC01	I	HBV
HCC01T_ATCTGCCGTCTCACCT	HCC01T	11	Tumor	HCC01	I	HBV
HCC01T_ATCTGCCGTCTCGTTC	HCC01T	26	Tumor	HCC01	I	HBV
HCC01T_ATCTGCCGTTCCTCCA	HCC01T	21	Tumor	HCC01	I	HBV
HCC01T_ATCTGCCTCACCGGGT	HCC01T	25	Tumor	HCC01	I	HBV
HCC01T_ATGAGGGAGGCACATG	HCC01T	21	Tumor	HCC01	I	HBV
HCC01T_ATGAGGGCAAGCTGGA	HCC01T	7	Tumor	HCC01	I	HBV
HCC01T_ATGAGGGGTACATGTC	HCC01T	26	Tumor	HCC01	I	HBV
HCC01T_ATGAGGGGTACTCGCG	HCC01T	21	Tumor	HCC01	I	HBV
HCC01T_ATGCGATAGACCACGA	HCC01T	20	Tumor	HCC01	I	HBV
HCC01T_ATGCGATAGCAGGTCA	HCC01T	26	Tumor	HCC01	I	HBV
HCC01T_ATGCGATAGCCACTAT	HCC01T	5	Tumor	HCC01	I	HBV
HCC01T_ATGCGATGTAACGACG	HCC01T	21	Tumor	HCC01	I	HBV
HCC01T_ATGCGATGTAGCGTCC	HCC01T	21	Tumor	HCC01	I	HBV
HCC01T_ATGCGATGTTGTACAC	HCC01T	6	Tumor	HCC01	I	HBV
HCC01T_ATGGGAGAGAAGGCCT	HCC01T	7	Tumor	HCC01	I	HBV
HCC01T_ATGGGAGAGCGCTCCA	HCC01T	26	Tumor	HCC01	I	HBV
HCC01T_ATGGGAGCAAGAGGCT	HCC01T	2	Tumor	HCC01	I	HBV
HCC01T_ATGGGAGCACTAAGTC	HCC01T	21	Tumor	HCC01	I	HBV
HCC01T_ATGGGAGCAGACAAAT	HCC01T	21	Tumor	HCC01	I	HBV
HCC01T_ATGGGAGGTTGCCTCT	HCC01T	21	Tumor	HCC01	I	HBV
HCC01T_ATGGGAGTCAGTGCAT	HCC01T	33	Tumor	HCC01	I	HBV
HCC01T_ATGGGAGTCGTCTGAA	HCC01T	21	Tumor	HCC01	I	HBV
HCC01T_ATGTGTGAGAGCAATT	HCC01T	2	Tumor	HCC01	I	HBV
HCC01T_ATGTGTGAGCCCAATT	HCC01T	7	Tumor	HCC01	I	HBV
HCC01T_ATGTGTGAGTCGTACT	HCC01T	25	Tumor	HCC01	I	HBV
HCC01T_ATGTGTGCACACAGAG	HCC01T	25	Tumor	HCC01	I	HBV
HCC01T_ATGTGTGCACCGATAT	HCC01T	6	Tumor	HCC01	I	HBV
HCC01T_ATGTGTGCACCTCGTT	HCC01T	7	Tumor	HCC01	I	HBV
HCC01T_ATGTGTGGTCAGAGGT	HCC01T	21	Tumor	HCC01	I	HBV
HCC01T_ATGTGTGGTTGTGGAG	HCC01T	25	Tumor	HCC01	I	HBV
HCC01T_ATTACTCAGGAGCGTT	HCC01T	25	Tumor	HCC01	I	HBV
HCC01T_ATTACTCAGGCTACGA	HCC01T	8	Tumor	HCC01	I	HBV
HCC01T_ATTACTCAGTGTCCAT	HCC01T	2	Tumor	HCC01	I	HBV
HCC01T_ATTACTCCAAACGCGA	HCC01T	25	Tumor	HCC01	I	HBV
HCC01T_ATTACTCCAATGAAAC	HCC01T	21	Tumor	HCC01	I	HBV
HCC01T_ATTACTCGTCTGATTG	HCC01T	33	Tumor	HCC01	I	HBV
HCC01T_ATTACTCTCCTTTCTC	HCC01T	21	Tumor	HCC01	I	HBV
HCC01T_ATTACTCTCGTGGACC	HCC01T	21	Tumor	HCC01	I	HBV
HCC01T_ATTATCCCAAGCCCAC	HCC01T	21	Tumor	HCC01	I	HBV
HCC01T_ATTATCCGTATCAGTC	HCC01T	18	Tumor	HCC01	I	HBV
HCC01T_ATTATCCGTATGCTTG	HCC01T	21	Tumor	HCC01	I	HBV
HCC01T_ATTATCCGTCATATGC	HCC01T	7	Tumor	HCC01	I	HBV
HCC01T_ATTATCCGTCGTTGTA	HCC01T	7	Tumor	HCC01	I	HBV
HCC01T_ATTATCCGTCTCCACT	HCC01T	21	Tumor	HCC01	I	HBV
HCC01T_ATTATCCTCGGCGCAT	HCC01T	21	Tumor	HCC01	I	HBV
HCC01T_ATTATCCTCTTGTATC	HCC01T	8	Tumor	HCC01	I	HBV
HCC01T_ATTCTACAGATCTGCT	HCC01T	21	Tumor	HCC01	I	HBV
HCC01T_ATTCTACAGCGGCTTC	HCC01T	26	Tumor	HCC01	I	HBV
HCC01T_ATTCTACCAGTAAGAT	HCC01T	25	Tumor	HCC01	I	HBV
HCC01T_ATTCTACTCGCTTAGA	HCC01T	26	Tumor	HCC01	I	HBV
HCC01T_ATTGGACAGGCCCTTG	HCC01T	7	Tumor	HCC01	I	HBV
HCC01T_ATTGGACCAAAGGCGT	HCC01T	26	Tumor	HCC01	I	HBV
HCC01T_ATTGGACGTGCTCTTC	HCC01T	26	Tumor	HCC01	I	HBV
HCC01T_ATTGGACGTTCCCGAG	HCC01T	7	Tumor	HCC01	I	HBV
HCC01T_ATTGGACGTTTAGGAA	HCC01T	33	Tumor	HCC01	I	HBV
HCC01T_ATTGGTGAGCCCAACC	HCC01T	21	Tumor	HCC01	I	HBV
HCC01T_ATTGGTGAGGTGTTAA	HCC01T	33	Tumor	HCC01	I	HBV
HCC01T_ATTGGTGAGTGAATTG	HCC01T	7	Tumor	HCC01	I	HBV
HCC01T_ATTGGTGCAACAACCT	HCC01T	21	Tumor	HCC01	I	HBV
HCC01T_ATTGGTGTCTTGTTTG	HCC01T	21	Tumor	HCC01	I	HBV
HCC01T_ATTTCTGAGAAACCAT	HCC01T	18	Tumor	HCC01	I	HBV
HCC01T_ATTTCTGCAGACAGGT	HCC01T	6	Tumor	HCC01	I	HBV
HCC01T_ATTTCTGCAGTGACAG	HCC01T	21	Tumor	HCC01	I	HBV
HCC01T_ATTTCTGCATTCACTT	HCC01T	2	Tumor	HCC01	I	HBV
HCC01T_ATTTCTGGTACTCGCG	HCC01T	7	Tumor	HCC01	I	HBV
HCC01T_ATTTCTGGTGCGAAAC	HCC01T	21	Tumor	HCC01	I	HBV
HCC01T_ATTTCTGTCCGCGTTT	HCC01T	6	Tumor	HCC01	I	HBV
HCC01T_ATTTCTGTCGGCATCG	HCC01T	41	Tumor	HCC01	I	HBV
HCC01T_ATTTCTGTCGGTCCGA	HCC01T	25	Tumor	HCC01	I	HBV
HCC01T_CAACCAAAGAAACCAT	HCC01T	25	Tumor	HCC01	I	HBV
HCC01T_CAACCAAAGAGACTAT	HCC01T	33	Tumor	HCC01	I	HBV
HCC01T_CAACCAAAGATGCCAG	HCC01T	21	Tumor	HCC01	I	HBV
HCC01T_CAACCAAAGTGTCCAT	HCC01T	25	Tumor	HCC01	I	HBV
HCC01T_CAACCAACACGACTCG	HCC01T	7	Tumor	HCC01	I	HBV
HCC01T_CAACCAACAGTAAGCG	HCC01T	2	Tumor	HCC01	I	HBV
HCC01T_CAACCAAGTCAGGACA	HCC01T	21	Tumor	HCC01	I	HBV
HCC01T_CAACCAAGTCGAGATG	HCC01T	21	Tumor	HCC01	I	HBV
HCC01T_CAACCAAGTGTAATGA	HCC01T	11	Tumor	HCC01	I	HBV
HCC01T_CAACCAAGTTAGTGGG	HCC01T	25	Tumor	HCC01	I	HBV
HCC01T_CAACCAATCCCATTAT	HCC01T	1	Tumor	HCC01	I	HBV
HCC01T_CAACCAATCGAGAACG	HCC01T	6	Tumor	HCC01	I	HBV
HCC01T_CAACCAATCTCCGGTT	HCC01T	7	Tumor	HCC01	I	HBV
HCC01T_CAACCTCAGCCAGAAC	HCC01T	7	Tumor	HCC01	I	HBV
HCC01T_CAACCTCAGGAGTCTG	HCC01T	14	Tumor	HCC01	I	HBV
HCC01T_CAACCTCCAAGTAGTA	HCC01T	21	Tumor	HCC01	I	HBV
HCC01T_CAACCTCGTAGAAAGG	HCC01T	16	Tumor	HCC01	I	HBV
HCC01T_CAACCTCGTGCTTCTC	HCC01T	1	Tumor	HCC01	I	HBV
HCC01T_CAACCTCGTTCAGTAC	HCC01T	31	Tumor	HCC01	I	HBV
HCC01T_CAACCTCTCTCCTATA	HCC01T	21	Tumor	HCC01	I	HBV
HCC01T_CAACCTCTCTGCCAGG	HCC01T	13	Tumor	HCC01	I	HBV
HCC01T_CAACTAGAGACTAAGT	HCC01T	26	Tumor	HCC01	I	HBV
HCC01T_CAACTAGCAAACGCGA	HCC01T	10	Tumor	HCC01	I	HBV
HCC01T_CAACTAGCACCGAATT	HCC01T	21	Tumor	HCC01	I	HBV
HCC01T_CAACTAGGTTCCACTC	HCC01T	21	Tumor	HCC01	I	HBV
HCC01T_CAACTAGGTTGTGGCC	HCC01T	9	Tumor	HCC01	I	HBV
HCC01T_CAAGAAAAGGTGCAAC	HCC01T	11	Tumor	HCC01	I	HBV
HCC01T_CAAGAAACAAATTGCC	HCC01T	25	Tumor	HCC01	I	HBV
HCC01T_CAAGAAACAATCGGTT	HCC01T	26	Tumor	HCC01	I	HBV
HCC01T_CAAGAAACAGTAAGCG	HCC01T	21	Tumor	HCC01	I	HBV
HCC01T_CAAGAAACATACGCCG	HCC01T	26	Tumor	HCC01	I	HBV
HCC01T_CAAGAAAGTAGAGCTG	HCC01T	7	Tumor	HCC01	I	HBV
HCC01T_CAAGAAAGTTCAGACT	HCC01T	7	Tumor	HCC01	I	HBV
HCC01T_CAAGAAAGTTCCTCCA	HCC01T	33	Tumor	HCC01	I	HBV
HCC01T_CAAGAAATCTGCAAGT	HCC01T	14	Tumor	HCC01	I	HBV
HCC01T_CAAGATCCAGCGTTCG	HCC01T	7	Tumor	HCC01	I	HBV
HCC01T_CAAGATCCATTAGCCA	HCC01T	25	Tumor	HCC01	I	HBV
HCC01T_CAAGATCCATTGTGCA	HCC01T	18	Tumor	HCC01	I	HBV
HCC01T_CAAGATCGTACTTGAC	HCC01T	15	Tumor	HCC01	I	HBV
HCC01T_CAAGATCGTGTTGAGG	HCC01T	33	Tumor	HCC01	I	HBV
HCC01T_CAAGATCTCAGCTGGC	HCC01T	7	Tumor	HCC01	I	HBV
HCC01T_CAAGATCTCGGGAGTA	HCC01T	32	Tumor	HCC01	I	HBV
HCC01T_CAAGGCCAGAGGGATA	HCC01T	35	Tumor	HCC01	I	HBV
HCC01T_CAAGGCCAGATGGCGT	HCC01T	25	Tumor	HCC01	I	HBV
HCC01T_CAAGGCCAGCCAGGAT	HCC01T	25	Tumor	HCC01	I	HBV
HCC01T_CAAGGCCAGGTGCTTT	HCC01T	25	Tumor	HCC01	I	HBV
HCC01T_CAAGGCCAGTAAGTAC	HCC01T	6	Tumor	HCC01	I	HBV
HCC01T_CAAGGCCCAGACTCGC	HCC01T	21	Tumor	HCC01	I	HBV
HCC01T_CAAGGCCGTCGCGTGT	HCC01T	33	Tumor	HCC01	I	HBV
HCC01T_CAAGGCCGTGAGGGTT	HCC01T	21	Tumor	HCC01	I	HBV
HCC01T_CAAGTTGAGAGTACCG	HCC01T	21	Tumor	HCC01	I	HBV
HCC01T_CAAGTTGAGGCTAGCA	HCC01T	33	Tumor	HCC01	I	HBV
HCC01T_CAAGTTGGTCACACGC	HCC01T	21	Tumor	HCC01	I	HBV
HCC01T_CAAGTTGGTCTAGGTT	HCC01T	6	Tumor	HCC01	I	HBV
HCC01T_CAAGTTGGTGTGGTTT	HCC01T	21	Tumor	HCC01	I	HBV
HCC01T_CAAGTTGGTGTTCGAT	HCC01T	26	Tumor	HCC01	I	HBV
HCC01T_CAAGTTGTCGGTGTCG	HCC01T	28	Tumor	HCC01	I	HBV
HCC01T_CACAAACAGCTATGCT	HCC01T	2	Tumor	HCC01	I	HBV
HCC01T_CACAAACAGTAGATGT	HCC01T	33	Tumor	HCC01	I	HBV
HCC01T_CACAAACGTGATGTCT	HCC01T	21	Tumor	HCC01	I	HBV
HCC01T_CACAAACGTTCTGTTT	HCC01T	16	Tumor	HCC01	I	HBV
HCC01T_CACAAACTCATGCTCC	HCC01T	21	Tumor	HCC01	I	HBV
HCC01T_CACACAAAGACTACAA	HCC01T	7	Tumor	HCC01	I	HBV
HCC01T_CACACAAAGAGCTATA	HCC01T	33	Tumor	HCC01	I	HBV
HCC01T_CACACAAAGGCCCTCA	HCC01T	5	Tumor	HCC01	I	HBV
HCC01T_CACACAAAGTCCGGTC	HCC01T	21	Tumor	HCC01	I	HBV
HCC01T_CACACAACACGTCAGC	HCC01T	21	Tumor	HCC01	I	HBV
HCC01T_CACACAACATATGGTC	HCC01T	14	Tumor	HCC01	I	HBV
HCC01T_CACACAAGTAGGACAC	HCC01T	6	Tumor	HCC01	I	HBV
HCC01T_CACACAAGTCAGGACA	HCC01T	26	Tumor	HCC01	I	HBV
HCC01T_CACACAAGTGATGATA	HCC01T	10	Tumor	HCC01	I	HBV
HCC01T_CACACAAGTGCGATAG	HCC01T	10	Tumor	HCC01	I	HBV
HCC01T_CACACCTAGACTGTAA	HCC01T	35	Tumor	HCC01	I	HBV
HCC01T_CACACCTAGATGGCGT	HCC01T	21	Tumor	HCC01	I	HBV
HCC01T_CACACCTAGCAATCTC	HCC01T	18	Tumor	HCC01	I	HBV
HCC01T_CACACCTAGCTAACAA	HCC01T	8	Tumor	HCC01	I	HBV
HCC01T_CACACCTCAAAGAATC	HCC01T	1	Tumor	HCC01	I	HBV
HCC01T_CACACCTCAAATCCGT	HCC01T	5	Tumor	HCC01	I	HBV
HCC01T_CACACCTCAAGTTCTG	HCC01T	26	Tumor	HCC01	I	HBV
HCC01T_CACACCTCATCACAAC	HCC01T	14	Tumor	HCC01	I	HBV
HCC01T_CACACCTCATTAACCG	HCC01T	5	Tumor	HCC01	I	HBV
HCC01T_CACACCTGTCGACTGC	HCC01T	21	Tumor	HCC01	I	HBV
HCC01T_CACACCTGTGTCGCTG	HCC01T	21	Tumor	HCC01	I	HBV
HCC01T_CACACCTGTGTGACGA	HCC01T	14	Tumor	HCC01	I	HBV
HCC01T_CACACCTTCCCAAGAT	HCC01T	21	Tumor	HCC01	I	HBV
HCC01T_CACACCTTCCGAATGT	HCC01T	5	Tumor	HCC01	I	HBV
HCC01T_CACACTCAGTGACTCT	HCC01T	25	Tumor	HCC01	I	HBV
HCC01T_CACACTCCATGCCACG	HCC01T	21	Tumor	HCC01	I	HBV
HCC01T_CACACTCGTGTAATGA	HCC01T	21	Tumor	HCC01	I	HBV
HCC01T_CACACTCGTGTGCGTC	HCC01T	21	Tumor	HCC01	I	HBV
HCC01T_CACACTCGTTCTGAAC	HCC01T	14	Tumor	HCC01	I	HBV
HCC01T_CACACTCTCGGTTCGG	HCC01T	6	Tumor	HCC01	I	HBV
HCC01T_CACACTCTCTACCAGA	HCC01T	14	Tumor	HCC01	I	HBV
HCC01T_CACACTCTCTCAACTT	HCC01T	6	Tumor	HCC01	I	HBV
HCC01T_CACAGGCAGGAGTAGA	HCC01T	10	Tumor	HCC01	I	HBV
HCC01T_CACAGGCCAAGACACG	HCC01T	7	Tumor	HCC01	I	HBV
HCC01T_CACAGGCGTCTAGTCA	HCC01T	25	Tumor	HCC01	I	HBV
HCC01T_CACAGGCGTTGGAGGT	HCC01T	14	Tumor	HCC01	I	HBV
HCC01T_CACAGGCTCTGGCGTG	HCC01T	25	Tumor	HCC01	I	HBV
HCC01T_CACAGTAAGCTAAACA	HCC01T	21	Tumor	HCC01	I	HBV
HCC01T_CACAGTACAAGACACG	HCC01T	21	Tumor	HCC01	I	HBV
HCC01T_CACAGTACATGGGAAC	HCC01T	25	Tumor	HCC01	I	HBV
HCC01T_CACAGTAGTCCGCTGA	HCC01T	26	Tumor	HCC01	I	HBV
HCC01T_CACAGTAGTCTAAAGA	HCC01T	14	Tumor	HCC01	I	HBV
HCC01T_CACAGTATCCCTCTTT	HCC01T	21	Tumor	HCC01	I	HBV
HCC01T_CACAGTATCCTTTACA	HCC01T	1	Tumor	HCC01	I	HBV
HCC01T_CACATAGAGAGTCGGT	HCC01T	8	Tumor	HCC01	I	HBV
HCC01T_CACATAGAGTGGGTTG	HCC01T	21	Tumor	HCC01	I	HBV
HCC01T_CACATAGCAAGAGGCT	HCC01T	33	Tumor	HCC01	I	HBV
HCC01T_CACATAGCAGCTGTAT	HCC01T	33	Tumor	HCC01	I	HBV
HCC01T_CACATTTCAAACAACA	HCC01T	21	Tumor	HCC01	I	HBV
HCC01T_CACATTTCACGTCTCT	HCC01T	25	Tumor	HCC01	I	HBV
HCC01T_CACATTTCAGCAGTTT	HCC01T	1	Tumor	HCC01	I	HBV
HCC01T_CACATTTGTCCATCCT	HCC01T	21	Tumor	HCC01	I	HBV
HCC01T_CACATTTGTTCGCGAC	HCC01T	21	Tumor	HCC01	I	HBV
HCC01T_CACATTTTCAAACAAG	HCC01T	6	Tumor	HCC01	I	HBV
HCC01T_CACATTTTCTAAGCCA	HCC01T	33	Tumor	HCC01	I	HBV
HCC01T_CACCACTAGGCGCTCT	HCC01T	1	Tumor	HCC01	I	HBV
HCC01T_CACCACTGTAGTACCT	HCC01T	11	Tumor	HCC01	I	HBV
HCC01T_CACCACTGTCAAAGCG	HCC01T	21	Tumor	HCC01	I	HBV
HCC01T_CACCACTGTGCACCAC	HCC01T	26	Tumor	HCC01	I	HBV
HCC01T_CACCACTGTTCTGGTA	HCC01T	33	Tumor	HCC01	I	HBV
HCC01T_CACCACTGTTGCTCCT	HCC01T	13	Tumor	HCC01	I	HBV
HCC01T_CACCAGGCACCAGATT	HCC01T	8	Tumor	HCC01	I	HBV
HCC01T_CACCAGGCACCCATTC	HCC01T	25	Tumor	HCC01	I	HBV
HCC01T_CACCAGGCACCTATCC	HCC01T	32	Tumor	HCC01	I	HBV
HCC01T_CACCAGGCATCCTTGC	HCC01T	25	Tumor	HCC01	I	HBV
HCC01T_CACCAGGCATTAGGCT	HCC01T	21	Tumor	HCC01	I	HBV
HCC01T_CACCTTGAGGAGCGTT	HCC01T	7	Tumor	HCC01	I	HBV
HCC01T_CACCTTGCATCCGCGA	HCC01T	21	Tumor	HCC01	I	HBV
HCC01T_CACCTTGCATGTAGTC	HCC01T	25	Tumor	HCC01	I	HBV
HCC01T_CACCTTGCATTTCAGG	HCC01T	7	Tumor	HCC01	I	HBV
HCC01T_CACCTTGGTCGCCATG	HCC01T	33	Tumor	HCC01	I	HBV
HCC01T_CACCTTGGTCTGCCAG	HCC01T	26	Tumor	HCC01	I	HBV
HCC01T_CACCTTGGTGCAACTT	HCC01T	21	Tumor	HCC01	I	HBV
HCC01T_CACCTTGTCCGCTGTT	HCC01T	21	Tumor	HCC01	I	HBV
HCC01T_CACTCCAAGACCGGAT	HCC01T	7	Tumor	HCC01	I	HBV
HCC01T_CACTCCAAGGAATCGC	HCC01T	46	Tumor	HCC01	I	HBV
HCC01T_CACTCCAAGTCCATAC	HCC01T	21	Tumor	HCC01	I	HBV
HCC01T_CACTCCACAGTAACGG	HCC01T	33	Tumor	HCC01	I	HBV
HCC01T_CACTCCAGTAAGTTCC	HCC01T	8	Tumor	HCC01	I	HBV
HCC01T_CACTCCAGTACAGTTC	HCC01T	25	Tumor	HCC01	I	HBV
HCC01T_CACTCCAGTCGCCATG	HCC01T	7	Tumor	HCC01	I	HBV
HCC01T_CACTCCAGTGCGAAAC	HCC01T	21	Tumor	HCC01	I	HBV
HCC01T_CACTCCAGTTCCGTCT	HCC01T	5	Tumor	HCC01	I	HBV
HCC01T_CACTCCATCAAGAAGT	HCC01T	11	Tumor	HCC01	I	HBV
HCC01T_CACTCCATCCTGCCAT	HCC01T	7	Tumor	HCC01	I	HBV
HCC01T_CAGAATCAGTGTCCCG	HCC01T	21	Tumor	HCC01	I	HBV
HCC01T_CAGAATCAGTGTGGCA	HCC01T	21	Tumor	HCC01	I	HBV
HCC01T_CAGAATCGTCGAGTTT	HCC01T	21	Tumor	HCC01	I	HBV
HCC01T_CAGAATCTCCCTGACT	HCC01T	33	Tumor	HCC01	I	HBV
HCC01T_CAGAATCTCTCTGTCG	HCC01T	14	Tumor	HCC01	I	HBV
HCC01T_CAGAGAGAGATCCCAT	HCC01T	7	Tumor	HCC01	I	HBV
HCC01T_CAGAGAGAGCGTGAAC	HCC01T	21	Tumor	HCC01	I	HBV
HCC01T_CAGAGAGCACTCGACG	HCC01T	21	Tumor	HCC01	I	HBV
HCC01T_CAGAGAGGTCTAAACC	HCC01T	11	Tumor	HCC01	I	HBV
HCC01T_CAGAGAGGTGCCTGGT	HCC01T	25	Tumor	HCC01	I	HBV
HCC01T_CAGAGAGGTGTTCTTT	HCC01T	18	Tumor	HCC01	I	HBV
HCC01T_CAGAGAGGTTTCGCTC	HCC01T	6	Tumor	HCC01	I	HBV
HCC01T_CAGAGAGTCATCGCTC	HCC01T	8	Tumor	HCC01	I	HBV
HCC01T_CAGATCAAGTGCCATT	HCC01T	26	Tumor	HCC01	I	HBV
HCC01T_CAGATCAAGTGTTTGC	HCC01T	25	Tumor	HCC01	I	HBV
HCC01T_CAGATCACACCCATTC	HCC01T	6	Tumor	HCC01	I	HBV
HCC01T_CAGATCACAGCATACT	HCC01T	21	Tumor	HCC01	I	HBV
HCC01T_CAGATCACAGTTCCCT	HCC01T	18	Tumor	HCC01	I	HBV
HCC01T_CAGATCAGTAAGTGGC	HCC01T	6	Tumor	HCC01	I	HBV
HCC01T_CAGATCAGTAGCACGA	HCC01T	2	Tumor	HCC01	I	HBV
HCC01T_CAGATCAGTTAAGTAG	HCC01T	21	Tumor	HCC01	I	HBV
HCC01T_CAGCAGCCATGCCACG	HCC01T	48	Tumor	HCC01	I	HBV
HCC01T_CAGCAGCGTAATCGTC	HCC01T	21	Tumor	HCC01	I	HBV
HCC01T_CAGCAGCGTCTCTTAT	HCC01T	20	Tumor	HCC01	I	HBV
HCC01T_CAGCAGCGTGGTTTCA	HCC01T	6	Tumor	HCC01	I	HBV
HCC01T_CAGCAGCGTTCACGGC	HCC01T	18	Tumor	HCC01	I	HBV
HCC01T_CAGCAGCGTTTGACTG	HCC01T	14	Tumor	HCC01	I	HBV
HCC01T_CAGCAGCTCAGCGACC	HCC01T	21	Tumor	HCC01	I	HBV
HCC01T_CAGCAGCTCCAAATGC	HCC01T	25	Tumor	HCC01	I	HBV
HCC01T_CAGCAGCTCGAATGGG	HCC01T	6	Tumor	HCC01	I	HBV
HCC01T_CAGCATAAGAGCTGGT	HCC01T	25	Tumor	HCC01	I	HBV
HCC01T_CAGCATACACAAGCCC	HCC01T	21	Tumor	HCC01	I	HBV
HCC01T_CAGCATACACAGAGGT	HCC01T	21	Tumor	HCC01	I	HBV
HCC01T_CAGCATACATGAACCT	HCC01T	6	Tumor	HCC01	I	HBV
HCC01T_CAGCATAGTCTTGATG	HCC01T	13	Tumor	HCC01	I	HBV
HCC01T_CAGCCGACAGACAGGT	HCC01T	18	Tumor	HCC01	I	HBV
HCC01T_CAGCCGAGTAAACACA	HCC01T	21	Tumor	HCC01	I	HBV
HCC01T_CAGCCGAGTAAGAGGA	HCC01T	21	Tumor	HCC01	I	HBV
HCC01T_CAGCCGAGTCATGCCG	HCC01T	5	Tumor	HCC01	I	HBV
HCC01T_CAGCCGATCGACGGAA	HCC01T	21	Tumor	HCC01	I	HBV
HCC01T_CAGCGACAGGATCGCA	HCC01T	8	Tumor	HCC01	I	HBV
HCC01T_CAGCGACAGGCAGGTT	HCC01T	8	Tumor	HCC01	I	HBV
HCC01T_CAGCGACAGGCTAGCA	HCC01T	26	Tumor	HCC01	I	HBV
HCC01T_CAGCGACAGTGAATTG	HCC01T	10	Tumor	HCC01	I	HBV
HCC01T_CAGCGACAGTGGACGT	HCC01T	21	Tumor	HCC01	I	HBV
HCC01T_CAGCGACCATTTGCTT	HCC01T	26	Tumor	HCC01	I	HBV
HCC01T_CAGCGACGTATAAACG	HCC01T	7	Tumor	HCC01	I	HBV
HCC01T_CAGCGACGTCCGCTGA	HCC01T	32	Tumor	HCC01	I	HBV
HCC01T_CAGCGACGTCGGATCC	HCC01T	7	Tumor	HCC01	I	HBV
HCC01T_CAGCGACTCCTCAATT	HCC01T	33	Tumor	HCC01	I	HBV
HCC01T_CAGCTAACACAGATTC	HCC01T	21	Tumor	HCC01	I	HBV
HCC01T_CAGCTAACACCATCCT	HCC01T	25	Tumor	HCC01	I	HBV
HCC01T_CAGCTAAGTAGCGTCC	HCC01T	14	Tumor	HCC01	I	HBV
HCC01T_CAGCTAAGTATAGGGC	HCC01T	26	Tumor	HCC01	I	HBV
HCC01T_CAGCTAAGTCTCGTTC	HCC01T	13	Tumor	HCC01	I	HBV
HCC01T_CAGCTGGAGCCGGTAA	HCC01T	21	Tumor	HCC01	I	HBV
HCC01T_CAGCTGGAGCTTTGGT	HCC01T	14	Tumor	HCC01	I	HBV
HCC01T_CAGCTGGAGGCCCTCA	HCC01T	25	Tumor	HCC01	I	HBV
HCC01T_CAGCTGGCATGGTCAT	HCC01T	7	Tumor	HCC01	I	HBV
HCC01T_CAGCTGGCATTAGCCA	HCC01T	7	Tumor	HCC01	I	HBV
HCC01T_CAGCTGGGTAGCTAAA	HCC01T	25	Tumor	HCC01	I	HBV
HCC01T_CAGCTGGGTTGCGTTA	HCC01T	7	Tumor	HCC01	I	HBV
HCC01T_CAGCTGGGTTGTCTTT	HCC01T	14	Tumor	HCC01	I	HBV
HCC01T_CAGCTGGTCACATAGC	HCC01T	26	Tumor	HCC01	I	HBV
HCC01T_CAGCTGGTCACTTACT	HCC01T	28	Tumor	HCC01	I	HBV
HCC01T_CAGCTGGTCGGTCCGA	HCC01T	8	Tumor	HCC01	I	HBV
HCC01T_CAGGTGCAGCTTCGCG	HCC01T	25	Tumor	HCC01	I	HBV
HCC01T_CAGGTGCAGGGTGTGT	HCC01T	33	Tumor	HCC01	I	HBV
HCC01T_CAGGTGCAGTATCTCG	HCC01T	26	Tumor	HCC01	I	HBV
HCC01T_CAGGTGCAGTCCTCCT	HCC01T	21	Tumor	HCC01	I	HBV
HCC01T_CAGGTGCAGTTGAGAT	HCC01T	6	Tumor	HCC01	I	HBV
HCC01T_CAGGTGCCAATGAAAC	HCC01T	32	Tumor	HCC01	I	HBV
HCC01T_CAGGTGCGTCAGAGGT	HCC01T	7	Tumor	HCC01	I	HBV
HCC01T_CAGGTGCTCCTTGACC	HCC01T	25	Tumor	HCC01	I	HBV
HCC01T_CAGGTGCTCTGTGCAA	HCC01T	32	Tumor	HCC01	I	HBV
HCC01T_CAGTAACAGATCCCGC	HCC01T	35	Tumor	HCC01	I	HBV
HCC01T_CAGTAACAGCCACTAT	HCC01T	21	Tumor	HCC01	I	HBV
HCC01T_CAGTAACAGCGTTGCC	HCC01T	21	Tumor	HCC01	I	HBV
HCC01T_CAGTAACCACCAACCG	HCC01T	16	Tumor	HCC01	I	HBV
HCC01T_CAGTAACCACCGAATT	HCC01T	23	Tumor	HCC01	I	HBV
HCC01T_CAGTAACGTGGGTATG	HCC01T	7	Tumor	HCC01	I	HBV
HCC01T_CAGTAACGTTACGACT	HCC01T	21	Tumor	HCC01	I	HBV
HCC01T_CAGTAACGTTATGCGT	HCC01T	7	Tumor	HCC01	I	HBV
HCC01T_CAGTCCTAGGACTGGT	HCC01T	21	Tumor	HCC01	I	HBV
HCC01T_CAGTCCTAGTTAACGA	HCC01T	28	Tumor	HCC01	I	HBV
HCC01T_CAGTCCTGTGGCAAAC	HCC01T	7	Tumor	HCC01	I	HBV
HCC01T_CAGTCCTGTTATCCGA	HCC01T	26	Tumor	HCC01	I	HBV
HCC01T_CAGTCCTGTTCCATGA	HCC01T	5	Tumor	HCC01	I	HBV
HCC01T_CATATGGAGCCACGTC	HCC01T	7	Tumor	HCC01	I	HBV
HCC01T_CATATGGAGTAACCCT	HCC01T	6	Tumor	HCC01	I	HBV
HCC01T_CATATGGCAATGCCAT	HCC01T	21	Tumor	HCC01	I	HBV
HCC01T_CATATGGCACATTAGC	HCC01T	21	Tumor	HCC01	I	HBV
HCC01T_CATATGGGTTCATGGT	HCC01T	32	Tumor	HCC01	I	HBV
HCC01T_CATATGGGTTTACTCT	HCC01T	7	Tumor	HCC01	I	HBV
HCC01T_CATATGGTCATCACCC	HCC01T	7	Tumor	HCC01	I	HBV
HCC01T_CATATGGTCCTAGTGA	HCC01T	33	Tumor	HCC01	I	HBV
HCC01T_CATATGGTCGGCTACG	HCC01T	28	Tumor	HCC01	I	HBV
HCC01T_CATATGGTCTGCCCTA	HCC01T	7	Tumor	HCC01	I	HBV
HCC01T_CATATTCCACGGTTTA	HCC01T	2	Tumor	HCC01	I	HBV
HCC01T_CATATTCGTATAATGG	HCC01T	30	Tumor	HCC01	I	HBV
HCC01T_CATATTCGTCACCCAG	HCC01T	13	Tumor	HCC01	I	HBV
HCC01T_CATATTCGTCTCCCTA	HCC01T	10	Tumor	HCC01	I	HBV
HCC01T_CATCAAGAGAATAGGG	HCC01T	7	Tumor	HCC01	I	HBV
HCC01T_CATCAAGAGAGACTTA	HCC01T	21	Tumor	HCC01	I	HBV
HCC01T_CATCAAGAGGTCGGAT	HCC01T	14	Tumor	HCC01	I	HBV
HCC01T_CATCAAGCAGACGCCT	HCC01T	8	Tumor	HCC01	I	HBV
HCC01T_CATCAAGGTAAATACG	HCC01T	23	Tumor	HCC01	I	HBV
HCC01T_CATCAAGGTGCGGTAA	HCC01T	21	Tumor	HCC01	I	HBV
HCC01T_CATCAAGGTTATGTGC	HCC01T	7	Tumor	HCC01	I	HBV
HCC01T_CATCAAGTCAGGTAAA	HCC01T	21	Tumor	HCC01	I	HBV
HCC01T_CATCAAGTCTGTGCAA	HCC01T	10	Tumor	HCC01	I	HBV
HCC01T_CATCAGAAGGACACCA	HCC01T	21	Tumor	HCC01	I	HBV
HCC01T_CATCAGATCTCTGAGA	HCC01T	6	Tumor	HCC01	I	HBV
HCC01T_CATCCACCAAACAACA	HCC01T	21	Tumor	HCC01	I	HBV
HCC01T_CATCCACCAGATGGCA	HCC01T	21	Tumor	HCC01	I	HBV
HCC01T_CATCCACCAGCCTATA	HCC01T	28	Tumor	HCC01	I	HBV
HCC01T_CATCCACCAGGACGTA	HCC01T	2	Tumor	HCC01	I	HBV
HCC01T_CATCCACGTGTGGCTC	HCC01T	21	Tumor	HCC01	I	HBV
HCC01T_CATCCACTCTGCTTGC	HCC01T	21	Tumor	HCC01	I	HBV
HCC01T_CATCGAAAGAGACGAA	HCC01T	6	Tumor	HCC01	I	HBV
HCC01T_CATCGAAAGAGACTAT	HCC01T	8	Tumor	HCC01	I	HBV
HCC01T_CATCGAAAGGAGTTTA	HCC01T	2	Tumor	HCC01	I	HBV
HCC01T_CATCGAACAAAGTCAA	HCC01T	8	Tumor	HCC01	I	HBV
HCC01T_CATCGAACACCAGGCT	HCC01T	21	Tumor	HCC01	I	HBV
HCC01T_CATCGAAGTAGGAGTC	HCC01T	2	Tumor	HCC01	I	HBV
HCC01T_CATCGAATCCTGCAGG	HCC01T	7	Tumor	HCC01	I	HBV
HCC01T_CATCGGGAGAGCTGCA	HCC01T	21	Tumor	HCC01	I	HBV
HCC01T_CATCGGGAGCACAGGT	HCC01T	32	Tumor	HCC01	I	HBV
HCC01T_CATCGGGAGCATGGCA	HCC01T	7	Tumor	HCC01	I	HBV
HCC01T_CATCGGGAGCCAGTAG	HCC01T	21	Tumor	HCC01	I	HBV
HCC01T_CATCGGGCATGAACCT	HCC01T	25	Tumor	HCC01	I	HBV
HCC01T_CATCGGGGTAAACCTC	HCC01T	21	Tumor	HCC01	I	HBV
HCC01T_CATCGGGGTAGCACGA	HCC01T	21	Tumor	HCC01	I	HBV
HCC01T_CATCGGGGTTTGGGCC	HCC01T	6	Tumor	HCC01	I	HBV
HCC01T_CATGACAAGAGGTACC	HCC01T	25	Tumor	HCC01	I	HBV
HCC01T_CATGACAAGGATGGAA	HCC01T	18	Tumor	HCC01	I	HBV
HCC01T_CATGACACAAGCGATG	HCC01T	9	Tumor	HCC01	I	HBV
HCC01T_CATGACACACGTCAGC	HCC01T	33	Tumor	HCC01	I	HBV
HCC01T_CATGACACAGCTGCAC	HCC01T	7	Tumor	HCC01	I	HBV
HCC01T_CATGACAGTCACAAGG	HCC01T	21	Tumor	HCC01	I	HBV
HCC01T_CATGACAGTCATCCCT	HCC01T	26	Tumor	HCC01	I	HBV
HCC01T_CATGACAGTCGGATCC	HCC01T	21	Tumor	HCC01	I	HBV
HCC01T_CATGACAGTTGTGGCC	HCC01T	21	Tumor	HCC01	I	HBV
HCC01T_CATGACATCAGTCAGT	HCC01T	21	Tumor	HCC01	I	HBV
HCC01T_CATGACATCCGTAGGC	HCC01T	23	Tumor	HCC01	I	HBV
HCC01T_CATGACATCGGCCGAT	HCC01T	20	Tumor	HCC01	I	HBV
HCC01T_CATGACATCTCTGTCG	HCC01T	33	Tumor	HCC01	I	HBV
HCC01T_CATGACATCTTGTCAT	HCC01T	6	Tumor	HCC01	I	HBV
HCC01T_CATGCCTAGCACACAG	HCC01T	6	Tumor	HCC01	I	HBV
HCC01T_CATGCCTAGTAGCGGT	HCC01T	33	Tumor	HCC01	I	HBV
HCC01T_CATGCCTCACATGACT	HCC01T	26	Tumor	HCC01	I	HBV
HCC01T_CATGCCTCAGGTCCAC	HCC01T	21	Tumor	HCC01	I	HBV
HCC01T_CATGGCGAGATGTCGG	HCC01T	32	Tumor	HCC01	I	HBV
HCC01T_CATGGCGCATGACGGA	HCC01T	11	Tumor	HCC01	I	HBV
HCC01T_CATGGCGGTCCGTTAA	HCC01T	16	Tumor	HCC01	I	HBV
HCC01T_CATGGCGGTTCAGTAC	HCC01T	7	Tumor	HCC01	I	HBV
HCC01T_CATGGCGTCTGTGCAA	HCC01T	26	Tumor	HCC01	I	HBV
HCC01T_CATTATCAGCTACCGC	HCC01T	33	Tumor	HCC01	I	HBV
HCC01T_CATTATCAGTTCCACA	HCC01T	33	Tumor	HCC01	I	HBV
HCC01T_CATTATCGTCCAACTA	HCC01T	46	Tumor	HCC01	I	HBV
HCC01T_CATTATCTCACATAGC	HCC01T	21	Tumor	HCC01	I	HBV
HCC01T_CATTCGCAGACTGGGT	HCC01T	25	Tumor	HCC01	I	HBV
HCC01T_CATTCGCAGAGCCCAA	HCC01T	21	Tumor	HCC01	I	HBV
HCC01T_CATTCGCAGGAGTCTG	HCC01T	10	Tumor	HCC01	I	HBV
HCC01T_CATTCGCCACAGGTTT	HCC01T	26	Tumor	HCC01	I	HBV
HCC01T_CATTCGCCAGACGCAA	HCC01T	7	Tumor	HCC01	I	HBV
HCC01T_CATTCGCCAGACGCCT	HCC01T	14	Tumor	HCC01	I	HBV
HCC01T_CATTCGCCAGCTGTGC	HCC01T	48	Tumor	HCC01	I	HBV
HCC01T_CATTCGCCATGGTCAT	HCC01T	21	Tumor	HCC01	I	HBV
HCC01T_CATTCGCCATGTCGAT	HCC01T	8	Tumor	HCC01	I	HBV
HCC01T_CATTCGCGTTGTGGCC	HCC01T	7	Tumor	HCC01	I	HBV
HCC01T_CCAATCCAGACTAAGT	HCC01T	28	Tumor	HCC01	I	HBV
HCC01T_CCAATCCAGTATCTCG	HCC01T	21	Tumor	HCC01	I	HBV
HCC01T_CCAATCCGTAGAAGGA	HCC01T	33	Tumor	HCC01	I	HBV
HCC01T_CCAATCCGTCTCGTTC	HCC01T	21	Tumor	HCC01	I	HBV
HCC01T_CCAATCCGTTCAGCGC	HCC01T	21	Tumor	HCC01	I	HBV
HCC01T_CCACCTAAGACCTTTG	HCC01T	6	Tumor	HCC01	I	HBV
HCC01T_CCACCTAAGCTGAAAT	HCC01T	21	Tumor	HCC01	I	HBV
HCC01T_CCACCTACAAGGACTG	HCC01T	26	Tumor	HCC01	I	HBV
HCC01T_CCACCTAGTACAGTTC	HCC01T	2	Tumor	HCC01	I	HBV
HCC01T_CCACCTAGTATATGGA	HCC01T	21	Tumor	HCC01	I	HBV
HCC01T_CCACCTAGTATCAGTC	HCC01T	21	Tumor	HCC01	I	HBV
HCC01T_CCACCTATCCTAGGGC	HCC01T	21	Tumor	HCC01	I	HBV
HCC01T_CCACCTATCCTCTAGC	HCC01T	26	Tumor	HCC01	I	HBV
HCC01T_CCACCTATCTTGCATT	HCC01T	6	Tumor	HCC01	I	HBV
HCC01T_CCACGGAAGCGCTTAT	HCC01T	26	Tumor	HCC01	I	HBV
HCC01T_CCACGGACACAGTCGC	HCC01T	26	Tumor	HCC01	I	HBV
HCC01T_CCACGGACACCACGTG	HCC01T	1	Tumor	HCC01	I	HBV
HCC01T_CCACGGAGTATATCCG	HCC01T	10	Tumor	HCC01	I	HBV
HCC01T_CCACGGAGTCAGAGGT	HCC01T	21	Tumor	HCC01	I	HBV
HCC01T_CCACGGAGTCCAGTAT	HCC01T	2	Tumor	HCC01	I	HBV
HCC01T_CCACGGATCCTTGCCA	HCC01T	21	Tumor	HCC01	I	HBV
HCC01T_CCACTACCAAGCCCAC	HCC01T	21	Tumor	HCC01	I	HBV
HCC01T_CCACTACTCCAGAGGA	HCC01T	21	Tumor	HCC01	I	HBV
HCC01T_CCAGCGAAGACACGAC	HCC01T	26	Tumor	HCC01	I	HBV
HCC01T_CCAGCGAAGGAATTAC	HCC01T	7	Tumor	HCC01	I	HBV
HCC01T_CCAGCGACACCCTATC	HCC01T	25	Tumor	HCC01	I	HBV
HCC01T_CCAGCGAGTCCTCCAT	HCC01T	33	Tumor	HCC01	I	HBV
HCC01T_CCAGCGATCGGTCCGA	HCC01T	21	Tumor	HCC01	I	HBV
HCC01T_CCATGTCAGCGTTTAC	HCC01T	21	Tumor	HCC01	I	HBV
HCC01T_CCATGTCAGTAAGTAC	HCC01T	7	Tumor	HCC01	I	HBV
HCC01T_CCATGTCCAGGTGCCT	HCC01T	21	Tumor	HCC01	I	HBV
HCC01T_CCATGTCCATCCTAGA	HCC01T	21	Tumor	HCC01	I	HBV
HCC01T_CCATGTCTCGTGGGAA	HCC01T	7	Tumor	HCC01	I	HBV
HCC01T_CCATTCGAGACAAGCC	HCC01T	18	Tumor	HCC01	I	HBV
HCC01T_CCATTCGAGAGCTTCT	HCC01T	33	Tumor	HCC01	I	HBV
HCC01T_CCATTCGAGCGCCTTG	HCC01T	21	Tumor	HCC01	I	HBV
HCC01T_CCATTCGAGGCCCGTT	HCC01T	32	Tumor	HCC01	I	HBV
HCC01T_CCATTCGGTAAATGAC	HCC01T	1	Tumor	HCC01	I	HBV
HCC01T_CCATTCGGTCTAGTGT	HCC01T	7	Tumor	HCC01	I	HBV
HCC01T_CCATTCGGTCTGGTCG	HCC01T	33	Tumor	HCC01	I	HBV
HCC01T_CCATTCGGTGTGCGTC	HCC01T	7	Tumor	HCC01	I	HBV
HCC01T_CCATTCGGTTTCCACC	HCC01T	21	Tumor	HCC01	I	HBV
HCC01T_CCATTCGTCCCGACTT	HCC01T	25	Tumor	HCC01	I	HBV
HCC01T_CCATTCGTCCGTTGCT	HCC01T	26	Tumor	HCC01	I	HBV
HCC01T_CCCAATCAGCTGATAA	HCC01T	2	Tumor	HCC01	I	HBV
HCC01T_CCCAATCAGTCGTTTG	HCC01T	32	Tumor	HCC01	I	HBV
HCC01T_CCCAATCAGTTGAGTA	HCC01T	6	Tumor	HCC01	I	HBV
HCC01T_CCCAATCGTTTAGGAA	HCC01T	21	Tumor	HCC01	I	HBV
HCC01T_CCCAATCTCGGTGTTA	HCC01T	21	Tumor	HCC01	I	HBV
HCC01T_CCCAGTTCACTGCCAG	HCC01T	25	Tumor	HCC01	I	HBV
HCC01T_CCCAGTTCAGACACTT	HCC01T	21	Tumor	HCC01	I	HBV
HCC01T_CCCAGTTGTATTACCG	HCC01T	25	Tumor	HCC01	I	HBV
HCC01T_CCCAGTTTCGCTTAGA	HCC01T	2	Tumor	HCC01	I	HBV
HCC01T_CCCATACAGCTCCTCT	HCC01T	25	Tumor	HCC01	I	HBV
HCC01T_CCCATACAGTGTACGG	HCC01T	7	Tumor	HCC01	I	HBV
HCC01T_CCCATACGTCAGAAGC	HCC01T	28	Tumor	HCC01	I	HBV
HCC01T_CCCATACGTCTGATCA	HCC01T	25	Tumor	HCC01	I	HBV
HCC01T_CCCATACTCCAGATCA	HCC01T	9	Tumor	HCC01	I	HBV
HCC01T_CCCATACTCCGAAGAG	HCC01T	7	Tumor	HCC01	I	HBV
HCC01T_CCCATACTCCTAAGTG	HCC01T	21	Tumor	HCC01	I	HBV
HCC01T_CCCTCCTAGCAGCGTA	HCC01T	21	Tumor	HCC01	I	HBV
HCC01T_CCCTCCTAGGCAGGTT	HCC01T	7	Tumor	HCC01	I	HBV
HCC01T_CCCTCCTCAGCTCGCA	HCC01T	25	Tumor	HCC01	I	HBV
HCC01T_CCCTCCTCATGTTGAC	HCC01T	28	Tumor	HCC01	I	HBV
HCC01T_CCGGGATAGAATTGTG	HCC01T	25	Tumor	HCC01	I	HBV
HCC01T_CCGGGATAGGGTGTTG	HCC01T	7	Tumor	HCC01	I	HBV
HCC01T_CCGGGATCACAGTCGC	HCC01T	11	Tumor	HCC01	I	HBV
HCC01T_CCGGGATCATTCTCAT	HCC01T	23	Tumor	HCC01	I	HBV
HCC01T_CCGGGATGTAGCGTAG	HCC01T	7	Tumor	HCC01	I	HBV
HCC01T_CCGGGATGTTGTACAC	HCC01T	21	Tumor	HCC01	I	HBV
HCC01T_CCGGGATTCAGTGCAT	HCC01T	33	Tumor	HCC01	I	HBV
HCC01T_CCGGGATTCCGCGTTT	HCC01T	8	Tumor	HCC01	I	HBV
HCC01T_CCGGGATTCTGAGTGT	HCC01T	35	Tumor	HCC01	I	HBV
HCC01T_CCGGTAGAGGCATTGG	HCC01T	13	Tumor	HCC01	I	HBV
HCC01T_CCGGTAGAGTAATCCC	HCC01T	13	Tumor	HCC01	I	HBV
HCC01T_CCGGTAGTCACGACTA	HCC01T	21	Tumor	HCC01	I	HBV
HCC01T_CCGGTAGTCAGAGACG	HCC01T	32	Tumor	HCC01	I	HBV
HCC01T_CCGTACTAGCTAAGAT	HCC01T	33	Tumor	HCC01	I	HBV
HCC01T_CCGTACTCAGGCTCAC	HCC01T	7	Tumor	HCC01	I	HBV
HCC01T_CCGTACTGTGAAGGCT	HCC01T	7	Tumor	HCC01	I	HBV
HCC01T_CCGTACTGTTGTTTGG	HCC01T	21	Tumor	HCC01	I	HBV
HCC01T_CCGTACTTCACAGGCC	HCC01T	25	Tumor	HCC01	I	HBV
HCC01T_CCGTGGAAGAACTCGG	HCC01T	14	Tumor	HCC01	I	HBV
HCC01T_CCGTGGAAGGAATCGC	HCC01T	21	Tumor	HCC01	I	HBV
HCC01T_CCGTGGAAGGCGTACA	HCC01T	6	Tumor	HCC01	I	HBV
HCC01T_CCGTGGACAATAGCAA	HCC01T	20	Tumor	HCC01	I	HBV
HCC01T_CCGTGGACACCTCGTT	HCC01T	25	Tumor	HCC01	I	HBV
HCC01T_CCGTGGAGTAGAAAGG	HCC01T	7	Tumor	HCC01	I	HBV
HCC01T_CCGTGGAGTGTTCTTT	HCC01T	21	Tumor	HCC01	I	HBV
HCC01T_CCGTGGATCAACACTG	HCC01T	26	Tumor	HCC01	I	HBV
HCC01T_CCGTTCAAGGGTGTGT	HCC01T	25	Tumor	HCC01	I	HBV
HCC01T_CCGTTCAAGTTCGCGC	HCC01T	26	Tumor	HCC01	I	HBV
HCC01T_CCGTTCACAACCGCCA	HCC01T	20	Tumor	HCC01	I	HBV
HCC01T_CCGTTCACAATAAGCA	HCC01T	21	Tumor	HCC01	I	HBV
HCC01T_CCGTTCACACATCCAA	HCC01T	21	Tumor	HCC01	I	HBV
HCC01T_CCGTTCACATGCTGGC	HCC01T	13	Tumor	HCC01	I	HBV
HCC01T_CCGTTCAGTCTGCCAG	HCC01T	7	Tumor	HCC01	I	HBV
HCC01T_CCGTTCATCATAACCG	HCC01T	21	Tumor	HCC01	I	HBV
HCC01T_CCGTTCATCCCATTTA	HCC01T	32	Tumor	HCC01	I	HBV
HCC01T_CCGTTCATCCGCGTTT	HCC01T	33	Tumor	HCC01	I	HBV
HCC01T_CCGTTCATCGTAGGTT	HCC01T	21	Tumor	HCC01	I	HBV
HCC01T_CCTAAAGCACGTCAGC	HCC01T	21	Tumor	HCC01	I	HBV
HCC01T_CCTAAAGCAGTTAACC	HCC01T	21	Tumor	HCC01	I	HBV
HCC01T_CCTAAAGCATTTGCTT	HCC01T	21	Tumor	HCC01	I	HBV
HCC01T_CCTAAAGGTCCTAGCG	HCC01T	21	Tumor	HCC01	I	HBV
HCC01T_CCTAAAGGTTTGACTG	HCC01T	21	Tumor	HCC01	I	HBV
HCC01T_CCTAAAGTCCTCAACC	HCC01T	26	Tumor	HCC01	I	HBV
HCC01T_CCTAAAGTCGTCCAGG	HCC01T	14	Tumor	HCC01	I	HBV
HCC01T_CCTAAAGTCTACCTGC	HCC01T	21	Tumor	HCC01	I	HBV
HCC01T_CCTACACAGACGCAAC	HCC01T	11	Tumor	HCC01	I	HBV
HCC01T_CCTACACAGCCCAATT	HCC01T	7	Tumor	HCC01	I	HBV
HCC01T_CCTACACAGGTGTTAA	HCC01T	26	Tumor	HCC01	I	HBV
HCC01T_CCTACACAGTAGGTGC	HCC01T	21	Tumor	HCC01	I	HBV
HCC01T_CCTACACAGTGTTAGA	HCC01T	21	Tumor	HCC01	I	HBV
HCC01T_CCTACACCAATCGGTT	HCC01T	11	Tumor	HCC01	I	HBV
HCC01T_CCTACACCACGCATCG	HCC01T	6	Tumor	HCC01	I	HBV
HCC01T_CCTACACCATACGCTA	HCC01T	46	Tumor	HCC01	I	HBV
HCC01T_CCTACACCATCAGTAC	HCC01T	7	Tumor	HCC01	I	HBV
HCC01T_CCTACACGTGCAGACA	HCC01T	11	Tumor	HCC01	I	HBV
HCC01T_CCTACCAAGACCTAGG	HCC01T	25	Tumor	HCC01	I	HBV
HCC01T_CCTACCACACCGATAT	HCC01T	9	Tumor	HCC01	I	HBV
HCC01T_CCTACCAGTCTGCCAG	HCC01T	35	Tumor	HCC01	I	HBV
HCC01T_CCTACCAGTTTAGCTG	HCC01T	21	Tumor	HCC01	I	HBV
HCC01T_CCTACCATCATTCACT	HCC01T	21	Tumor	HCC01	I	HBV
HCC01T_CCTAGCTAGCCAACAG	HCC01T	35	Tumor	HCC01	I	HBV
HCC01T_CCTAGCTAGGCCCTTG	HCC01T	33	Tumor	HCC01	I	HBV
HCC01T_CCTAGCTAGTGCTGCC	HCC01T	7	Tumor	HCC01	I	HBV
HCC01T_CCTAGCTCAGGTGGAT	HCC01T	7	Tumor	HCC01	I	HBV
HCC01T_CCTAGCTCATATGGTC	HCC01T	35	Tumor	HCC01	I	HBV
HCC01T_CCTAGCTTCAGTGCAT	HCC01T	25	Tumor	HCC01	I	HBV
HCC01T_CCTAGCTTCCTCAACC	HCC01T	20	Tumor	HCC01	I	HBV
HCC01T_CCTATTACACAGAGGT	HCC01T	33	Tumor	HCC01	I	HBV
HCC01T_CCTATTACATCCTTGC	HCC01T	25	Tumor	HCC01	I	HBV
HCC01T_CCTATTATCAACTCTT	HCC01T	6	Tumor	HCC01	I	HBV
HCC01T_CCTATTATCCAGGGCT	HCC01T	25	Tumor	HCC01	I	HBV
HCC01T_CCTATTATCGGACAAG	HCC01T	26	Tumor	HCC01	I	HBV
HCC01T_CCTATTATCGTCACGG	HCC01T	7	Tumor	HCC01	I	HBV
HCC01T_CCTATTATCTTCCTTC	HCC01T	20	Tumor	HCC01	I	HBV
HCC01T_CCTCAGTAGCAATATG	HCC01T	35	Tumor	HCC01	I	HBV
HCC01T_CCTCAGTAGCGGATCA	HCC01T	21	Tumor	HCC01	I	HBV
HCC01T_CCTCAGTAGTCTCGGC	HCC01T	21	Tumor	HCC01	I	HBV
HCC01T_CCTCAGTCAAATCCGT	HCC01T	18	Tumor	HCC01	I	HBV
HCC01T_CCTCAGTCAATCGGTT	HCC01T	26	Tumor	HCC01	I	HBV
HCC01T_CCTCAGTCAGCCTATA	HCC01T	7	Tumor	HCC01	I	HBV
HCC01T_CCTCAGTCATTCCTGC	HCC01T	33	Tumor	HCC01	I	HBV
HCC01T_CCTCAGTGTCAGTGGA	HCC01T	10	Tumor	HCC01	I	HBV
HCC01T_CCTCAGTGTGAACCTT	HCC01T	21	Tumor	HCC01	I	HBV
HCC01T_CCTCAGTGTGACTACT	HCC01T	21	Tumor	HCC01	I	HBV
HCC01T_CCTCAGTTCTAACCGA	HCC01T	21	Tumor	HCC01	I	HBV
HCC01T_CCTCAGTTCTCCTATA	HCC01T	25	Tumor	HCC01	I	HBV
HCC01T_CCTCAGTTCTGCTGCT	HCC01T	6	Tumor	HCC01	I	HBV
HCC01T_CCTCAGTTCTTTCCTC	HCC01T	25	Tumor	HCC01	I	HBV
HCC01T_CCTCTGACATCTGGTA	HCC01T	31	Tumor	HCC01	I	HBV
HCC01T_CCTCTGAGTTCGAATC	HCC01T	2	Tumor	HCC01	I	HBV
HCC01T_CCTCTGATCATTCACT	HCC01T	7	Tumor	HCC01	I	HBV
HCC01T_CCTTACGAGTTGTAGA	HCC01T	25	Tumor	HCC01	I	HBV
HCC01T_CCTTACGCAAGGTTTC	HCC01T	21	Tumor	HCC01	I	HBV
HCC01T_CCTTACGCATTGGTAC	HCC01T	7	Tumor	HCC01	I	HBV
HCC01T_CCTTACGGTCATGCCG	HCC01T	11	Tumor	HCC01	I	HBV
HCC01T_CCTTACGGTCTTCTCG	HCC01T	25	Tumor	HCC01	I	HBV
HCC01T_CCTTACGTCGTTACGA	HCC01T	6	Tumor	HCC01	I	HBV
HCC01T_CCTTACGTCGTTTATC	HCC01T	21	Tumor	HCC01	I	HBV
HCC01T_CCTTACGTCTGTTTGT	HCC01T	24	Tumor	HCC01	I	HBV
HCC01T_CCTTCCCAGAATGTTG	HCC01T	35	Tumor	HCC01	I	HBV
HCC01T_CCTTCCCGTGTGACCC	HCC01T	26	Tumor	HCC01	I	HBV
HCC01T_CCTTCCCTCCGTAGTA	HCC01T	8	Tumor	HCC01	I	HBV
HCC01T_CCTTCCCTCCTAGGGC	HCC01T	13	Tumor	HCC01	I	HBV
HCC01T_CCTTCGAAGATCTGAA	HCC01T	21	Tumor	HCC01	I	HBV
HCC01T_CCTTCGAAGCCACTAT	HCC01T	7	Tumor	HCC01	I	HBV
HCC01T_CCTTCGACAAATTGCC	HCC01T	18	Tumor	HCC01	I	HBV
HCC01T_CCTTCGAGTCCTCCAT	HCC01T	1	Tumor	HCC01	I	HBV
HCC01T_CCTTCGAGTCGACTGC	HCC01T	2	Tumor	HCC01	I	HBV
HCC01T_CCTTCGAGTCTAGTCA	HCC01T	1	Tumor	HCC01	I	HBV
HCC01T_CCTTCGAGTGGAAAGA	HCC01T	21	Tumor	HCC01	I	HBV
HCC01T_CCTTCGATCAAAGTAG	HCC01T	7	Tumor	HCC01	I	HBV
HCC01T_CCTTCGATCCCTTGTG	HCC01T	7	Tumor	HCC01	I	HBV
HCC01T_CCTTTCTAGAGACTAT	HCC01T	9	Tumor	HCC01	I	HBV
HCC01T_CCTTTCTAGCCAGAAC	HCC01T	21	Tumor	HCC01	I	HBV
HCC01T_CCTTTCTCAGAGCCAA	HCC01T	21	Tumor	HCC01	I	HBV
HCC01T_CCTTTCTCATTAGCCA	HCC01T	8	Tumor	HCC01	I	HBV
HCC01T_CCTTTCTGTGCAGGTA	HCC01T	26	Tumor	HCC01	I	HBV
HCC01T_CCTTTCTGTTAAAGAC	HCC01T	25	Tumor	HCC01	I	HBV
HCC01T_CCTTTCTTCTGCGGCA	HCC01T	26	Tumor	HCC01	I	HBV
HCC01T_CGAACATAGATGTTAG	HCC01T	11	Tumor	HCC01	I	HBV
HCC01T_CGAACATAGCCACTAT	HCC01T	18	Tumor	HCC01	I	HBV
HCC01T_CGAACATAGGCATGGT	HCC01T	21	Tumor	HCC01	I	HBV
HCC01T_CGAACATCAAACTGCT	HCC01T	33	Tumor	HCC01	I	HBV
HCC01T_CGAACATCAGATGAGC	HCC01T	21	Tumor	HCC01	I	HBV
HCC01T_CGAACATCAGCTGCTG	HCC01T	33	Tumor	HCC01	I	HBV
HCC01T_CGAACATTCCGCTGTT	HCC01T	7	Tumor	HCC01	I	HBV
HCC01T_CGAACATTCGCGGATC	HCC01T	5	Tumor	HCC01	I	HBV
HCC01T_CGAATGTAGAAGATTC	HCC01T	21	Tumor	HCC01	I	HBV
HCC01T_CGAATGTAGATTACCC	HCC01T	5	Tumor	HCC01	I	HBV
HCC01T_CGAATGTCAAGTCTAC	HCC01T	27	Tumor	HCC01	I	HBV
HCC01T_CGAATGTCATGCCCGA	HCC01T	25	Tumor	HCC01	I	HBV
HCC01T_CGAATGTCATTAGCCA	HCC01T	35	Tumor	HCC01	I	HBV
HCC01T_CGAATGTCATTAGGCT	HCC01T	33	Tumor	HCC01	I	HBV
HCC01T_CGAATGTGTATGAAAC	HCC01T	28	Tumor	HCC01	I	HBV
HCC01T_CGAATGTGTCGGGTCT	HCC01T	26	Tumor	HCC01	I	HBV
HCC01T_CGAATGTTCTTACCGC	HCC01T	21	Tumor	HCC01	I	HBV
HCC01T_CGACCTTAGATGAGAG	HCC01T	21	Tumor	HCC01	I	HBV
HCC01T_CGACCTTAGCTAGTTC	HCC01T	25	Tumor	HCC01	I	HBV
HCC01T_CGACCTTAGTCATCCA	HCC01T	21	Tumor	HCC01	I	HBV
HCC01T_CGACCTTAGTTAGCGG	HCC01T	7	Tumor	HCC01	I	HBV
HCC01T_CGACCTTCACATTTCT	HCC01T	7	Tumor	HCC01	I	HBV
HCC01T_CGACCTTCACGTTGGC	HCC01T	21	Tumor	HCC01	I	HBV
HCC01T_CGACCTTCACTTCTGC	HCC01T	26	Tumor	HCC01	I	HBV
HCC01T_CGACCTTCAGCTTAAC	HCC01T	10	Tumor	HCC01	I	HBV
HCC01T_CGACCTTCATCGGAAG	HCC01T	6	Tumor	HCC01	I	HBV
HCC01T_CGACCTTGTAAATACG	HCC01T	25	Tumor	HCC01	I	HBV
HCC01T_CGACCTTTCGATGAGG	HCC01T	26	Tumor	HCC01	I	HBV
HCC01T_CGACCTTTCTACCAGA	HCC01T	25	Tumor	HCC01	I	HBV
HCC01T_CGACCTTTCTGCGGCA	HCC01T	2	Tumor	HCC01	I	HBV
HCC01T_CGACTTCAGGATGCGT	HCC01T	6	Tumor	HCC01	I	HBV
HCC01T_CGACTTCAGGGTTCCC	HCC01T	7	Tumor	HCC01	I	HBV
HCC01T_CGACTTCAGGTGCACA	HCC01T	7	Tumor	HCC01	I	HBV
HCC01T_CGACTTCCAAACCTAC	HCC01T	21	Tumor	HCC01	I	HBV
HCC01T_CGACTTCCAGATCTGT	HCC01T	6	Tumor	HCC01	I	HBV
HCC01T_CGACTTCGTAGCAAAT	HCC01T	20	Tumor	HCC01	I	HBV
HCC01T_CGACTTCTCAAACGGG	HCC01T	26	Tumor	HCC01	I	HBV
HCC01T_CGAGAAGAGATCCGAG	HCC01T	21	Tumor	HCC01	I	HBV
HCC01T_CGAGAAGAGCTAGCCC	HCC01T	7	Tumor	HCC01	I	HBV
HCC01T_CGAGAAGAGCTGCCCA	HCC01T	21	Tumor	HCC01	I	HBV
HCC01T_CGAGAAGAGTGATCGG	HCC01T	21	Tumor	HCC01	I	HBV
HCC01T_CGAGAAGCACAACTGT	HCC01T	13	Tumor	HCC01	I	HBV
HCC01T_CGAGAAGGTACCGCTG	HCC01T	7	Tumor	HCC01	I	HBV
HCC01T_CGAGAAGGTATATCCG	HCC01T	21	Tumor	HCC01	I	HBV
HCC01T_CGAGAAGGTGCCTGCA	HCC01T	2	Tumor	HCC01	I	HBV
HCC01T_CGAGAAGGTTGACGTT	HCC01T	26	Tumor	HCC01	I	HBV
HCC01T_CGAGAAGTCCTATTCA	HCC01T	21	Tumor	HCC01	I	HBV
HCC01T_CGAGCACAGGTTCCTA	HCC01T	7	Tumor	HCC01	I	HBV
HCC01T_CGAGCACAGTGTTGAA	HCC01T	6	Tumor	HCC01	I	HBV
HCC01T_CGAGCACCAACTGGCC	HCC01T	26	Tumor	HCC01	I	HBV
HCC01T_CGAGCACCAAGGTGTG	HCC01T	7	Tumor	HCC01	I	HBV
HCC01T_CGAGCACCAGTATCTG	HCC01T	21	Tumor	HCC01	I	HBV
HCC01T_CGAGCACGTAAACACA	HCC01T	14	Tumor	HCC01	I	HBV
HCC01T_CGAGCACGTGAGTGAC	HCC01T	10	Tumor	HCC01	I	HBV
HCC01T_CGAGCCAAGAAACGAG	HCC01T	21	Tumor	HCC01	I	HBV
HCC01T_CGAGCCAAGGTGGGTT	HCC01T	26	Tumor	HCC01	I	HBV
HCC01T_CGAGCCACAAGTACCT	HCC01T	5	Tumor	HCC01	I	HBV
HCC01T_CGAGCCACATGCCTAA	HCC01T	7	Tumor	HCC01	I	HBV
HCC01T_CGAGCCAGTGGTCTCG	HCC01T	21	Tumor	HCC01	I	HBV
HCC01T_CGAGCCATCCGAATGT	HCC01T	16	Tumor	HCC01	I	HBV
HCC01T_CGAGCCATCTGGCGTG	HCC01T	7	Tumor	HCC01	I	HBV
HCC01T_CGATCGGAGGCATGGT	HCC01T	14	Tumor	HCC01	I	HBV
HCC01T_CGATCGGCACATTCGA	HCC01T	26	Tumor	HCC01	I	HBV
HCC01T_CGATCGGCATTATCTC	HCC01T	21	Tumor	HCC01	I	HBV
HCC01T_CGATCGGGTAAGGGAA	HCC01T	16	Tumor	HCC01	I	HBV
HCC01T_CGATCGGTCCGATATG	HCC01T	18	Tumor	HCC01	I	HBV
HCC01T_CGATGGCAGACTTGAA	HCC01T	21	Tumor	HCC01	I	HBV
HCC01T_CGATGGCAGTGACATA	HCC01T	21	Tumor	HCC01	I	HBV
HCC01T_CGATGGCCAGTATAAG	HCC01T	7	Tumor	HCC01	I	HBV
HCC01T_CGATGGCCAGTTCATG	HCC01T	21	Tumor	HCC01	I	HBV
HCC01T_CGATGGCGTCTCATCC	HCC01T	33	Tumor	HCC01	I	HBV
HCC01T_CGATGGCGTTCCCTTG	HCC01T	21	Tumor	HCC01	I	HBV
HCC01T_CGATGGCTCGGTCTAA	HCC01T	7	Tumor	HCC01	I	HBV
HCC01T_CGATGGCTCTGTCTAT	HCC01T	33	Tumor	HCC01	I	HBV
HCC01T_CGATGTACACATGGGA	HCC01T	7	Tumor	HCC01	I	HBV
HCC01T_CGATGTACACGAAACG	HCC01T	21	Tumor	HCC01	I	HBV
HCC01T_CGATGTACACGGCGTT	HCC01T	21	Tumor	HCC01	I	HBV
HCC01T_CGATGTAGTGTCCTCT	HCC01T	2	Tumor	HCC01	I	HBV
HCC01T_CGATGTAGTTCATGGT	HCC01T	11	Tumor	HCC01	I	HBV
HCC01T_CGATGTATCTGACCTC	HCC01T	21	Tumor	HCC01	I	HBV
HCC01T_CGATTGAAGCGCTTAT	HCC01T	15	Tumor	HCC01	I	HBV
HCC01T_CGATTGAAGGCTATCT	HCC01T	10	Tumor	HCC01	I	HBV
HCC01T_CGATTGACAATCCAAC	HCC01T	25	Tumor	HCC01	I	HBV
HCC01T_CGATTGACAGCATGAG	HCC01T	13	Tumor	HCC01	I	HBV
HCC01T_CGATTGAGTCCAAGTT	HCC01T	21	Tumor	HCC01	I	HBV
HCC01T_CGATTGAGTGATAAGT	HCC01T	7	Tumor	HCC01	I	HBV
HCC01T_CGATTGATCCACGACG	HCC01T	48	Tumor	HCC01	I	HBV
HCC01T_CGATTGATCCGTTGCT	HCC01T	1	Tumor	HCC01	I	HBV
HCC01T_CGATTGATCTGGAGCC	HCC01T	6	Tumor	HCC01	I	HBV
HCC01T_CGCCAAGAGGCTATCT	HCC01T	21	Tumor	HCC01	I	HBV
HCC01T_CGCCAAGCAAGTACCT	HCC01T	21	Tumor	HCC01	I	HBV
HCC01T_CGCCAAGTCTCTGAGA	HCC01T	9	Tumor	HCC01	I	HBV
HCC01T_CGCGGTAAGCACAGGT	HCC01T	20	Tumor	HCC01	I	HBV
HCC01T_CGCGGTACAGGTGCCT	HCC01T	33	Tumor	HCC01	I	HBV
HCC01T_CGCGGTACATGGGACA	HCC01T	16	Tumor	HCC01	I	HBV
HCC01T_CGCGTTTAGAACTGTA	HCC01T	2	Tumor	HCC01	I	HBV
HCC01T_CGCGTTTAGCTTCGCG	HCC01T	25	Tumor	HCC01	I	HBV
HCC01T_CGCGTTTAGTGACATA	HCC01T	37	Tumor	HCC01	I	HBV
HCC01T_CGCGTTTGTAGAAGGA	HCC01T	25	Tumor	HCC01	I	HBV
HCC01T_CGCGTTTGTCACACGC	HCC01T	8	Tumor	HCC01	I	HBV
HCC01T_CGCGTTTGTTCATGGT	HCC01T	33	Tumor	HCC01	I	HBV
HCC01T_CGCGTTTTCACAGGCC	HCC01T	7	Tumor	HCC01	I	HBV
HCC01T_CGCGTTTTCCGTCAAA	HCC01T	6	Tumor	HCC01	I	HBV
HCC01T_CGCGTTTTCCTGCCAT	HCC01T	13	Tumor	HCC01	I	HBV
HCC01T_CGCGTTTTCTAGAGTC	HCC01T	8	Tumor	HCC01	I	HBV
HCC01T_CGCTATCAGCGTGTCC	HCC01T	1	Tumor	HCC01	I	HBV
HCC01T_CGCTATCCAATCTACG	HCC01T	14	Tumor	HCC01	I	HBV
HCC01T_CGCTATCGTTATTCTC	HCC01T	2	Tumor	HCC01	I	HBV
HCC01T_CGCTATCTCCGTAGTA	HCC01T	1	Tumor	HCC01	I	HBV
HCC01T_CGCTGGAAGCAGGCTA	HCC01T	32	Tumor	HCC01	I	HBV
HCC01T_CGCTGGAAGCTAGTCT	HCC01T	26	Tumor	HCC01	I	HBV
HCC01T_CGCTGGACAAAGTGCG	HCC01T	7	Tumor	HCC01	I	HBV
HCC01T_CGCTGGACACGAAGCA	HCC01T	21	Tumor	HCC01	I	HBV
HCC01T_CGCTGGAGTAAGTGGC	HCC01T	14	Tumor	HCC01	I	HBV
HCC01T_CGCTGGAGTACCGCTG	HCC01T	21	Tumor	HCC01	I	HBV
HCC01T_CGCTGGAGTGACCAAG	HCC01T	7	Tumor	HCC01	I	HBV
HCC01T_CGCTGGAGTTCTGAAC	HCC01T	21	Tumor	HCC01	I	HBV
HCC01T_CGCTGGATCCGGGTGT	HCC01T	26	Tumor	HCC01	I	HBV
HCC01T_CGCTGGATCTTTAGTC	HCC01T	25	Tumor	HCC01	I	HBV
HCC01T_CGCTTCAAGCTGGAAC	HCC01T	25	Tumor	HCC01	I	HBV
HCC01T_CGCTTCAAGTGAAGTT	HCC01T	25	Tumor	HCC01	I	HBV
HCC01T_CGCTTCAAGTGGTAGC	HCC01T	21	Tumor	HCC01	I	HBV
HCC01T_CGCTTCACACAACTGT	HCC01T	21	Tumor	HCC01	I	HBV
HCC01T_CGCTTCACAGGCTCAC	HCC01T	14	Tumor	HCC01	I	HBV
HCC01T_CGCTTCACATCAGTCA	HCC01T	1	Tumor	HCC01	I	HBV
HCC01T_CGCTTCAGTCAATACC	HCC01T	21	Tumor	HCC01	I	HBV
HCC01T_CGCTTCAGTTGGGACA	HCC01T	21	Tumor	HCC01	I	HBV
HCC01T_CGCTTCATCCTAGGGC	HCC01T	7	Tumor	HCC01	I	HBV
HCC01T_CGCTTCATCGTACCGG	HCC01T	21	Tumor	HCC01	I	HBV
HCC01T_CGCTTCATCTTGCATT	HCC01T	8	Tumor	HCC01	I	HBV
HCC01T_CGGACACAGTGCAAGC	HCC01T	7	Tumor	HCC01	I	HBV
HCC01T_CGGACACAGTGTGGCA	HCC01T	21	Tumor	HCC01	I	HBV
HCC01T_CGGACACCAAGCTGTT	HCC01T	13	Tumor	HCC01	I	HBV
HCC01T_CGGACACCATCTATGG	HCC01T	10	Tumor	HCC01	I	HBV
HCC01T_CGGACACGTACTTGAC	HCC01T	26	Tumor	HCC01	I	HBV
HCC01T_CGGACACGTGTTTGGT	HCC01T	47	Tumor	HCC01	I	HBV
HCC01T_CGGACGTAGATCTGCT	HCC01T	1	Tumor	HCC01	I	HBV
HCC01T_CGGACGTCAGTCAGCC	HCC01T	21	Tumor	HCC01	I	HBV
HCC01T_CGGACGTCATGACGGA	HCC01T	20	Tumor	HCC01	I	HBV
HCC01T_CGGACGTGTACAGACG	HCC01T	20	Tumor	HCC01	I	HBV
HCC01T_CGGACGTGTACCAGTT	HCC01T	21	Tumor	HCC01	I	HBV
HCC01T_CGGACGTGTCTAGTCA	HCC01T	25	Tumor	HCC01	I	HBV
HCC01T_CGGACGTGTTGATTGC	HCC01T	7	Tumor	HCC01	I	HBV
HCC01T_CGGACGTGTTTAAGCC	HCC01T	33	Tumor	HCC01	I	HBV
HCC01T_CGGACGTTCGATGAGG	HCC01T	21	Tumor	HCC01	I	HBV
HCC01T_CGGACTGAGGCTAGGT	HCC01T	21	Tumor	HCC01	I	HBV
HCC01T_CGGACTGAGGTAAACT	HCC01T	2	Tumor	HCC01	I	HBV
HCC01T_CGGACTGAGTAAGTAC	HCC01T	7	Tumor	HCC01	I	HBV
HCC01T_CGGACTGCACAGGTTT	HCC01T	21	Tumor	HCC01	I	HBV
HCC01T_CGGACTGCATGTCGAT	HCC01T	6	Tumor	HCC01	I	HBV
HCC01T_CGGACTGGTTATTCTC	HCC01T	21	Tumor	HCC01	I	HBV
HCC01T_CGGACTGTCCTCAATT	HCC01T	21	Tumor	HCC01	I	HBV
HCC01T_CGGACTGTCTCATTCA	HCC01T	21	Tumor	HCC01	I	HBV
HCC01T_CGGACTGTCTCTTATG	HCC01T	21	Tumor	HCC01	I	HBV
HCC01T_CGGAGCTCAAGCGCTC	HCC01T	6	Tumor	HCC01	I	HBV
HCC01T_CGGAGCTGTCTCCACT	HCC01T	25	Tumor	HCC01	I	HBV
HCC01T_CGGAGCTGTCTCCATC	HCC01T	25	Tumor	HCC01	I	HBV
HCC01T_CGGAGCTGTGTTAAGA	HCC01T	16	Tumor	HCC01	I	HBV
HCC01T_CGGAGCTGTTAAAGTG	HCC01T	3	Tumor	HCC01	I	HBV
HCC01T_CGGAGCTGTTATCACG	HCC01T	2	Tumor	HCC01	I	HBV
HCC01T_CGGAGCTTCATGCAAC	HCC01T	6	Tumor	HCC01	I	HBV
HCC01T_CGGAGCTTCGCAAACT	HCC01T	33	Tumor	HCC01	I	HBV
HCC01T_CGGAGCTTCTCGTATT	HCC01T	26	Tumor	HCC01	I	HBV
HCC01T_CGGAGCTTCTCTTGAT	HCC01T	35	Tumor	HCC01	I	HBV
HCC01T_CGGAGTCAGATCACGG	HCC01T	6	Tumor	HCC01	I	HBV
HCC01T_CGGAGTCAGGGTGTTG	HCC01T	7	Tumor	HCC01	I	HBV
HCC01T_CGGAGTCCACCTCGGA	HCC01T	26	Tumor	HCC01	I	HBV
HCC01T_CGGAGTCCATTGCGGC	HCC01T	8	Tumor	HCC01	I	HBV
HCC01T_CGGAGTCGTGTGCGTC	HCC01T	10	Tumor	HCC01	I	HBV
HCC01T_CGGAGTCGTTTGGCGC	HCC01T	21	Tumor	HCC01	I	HBV
HCC01T_CGGAGTCTCAACACTG	HCC01T	6	Tumor	HCC01	I	HBV
HCC01T_CGGCTAGAGACAAGCC	HCC01T	7	Tumor	HCC01	I	HBV
HCC01T_CGGCTAGTCAGGCGAA	HCC01T	2	Tumor	HCC01	I	HBV
HCC01T_CGGGTCAAGCCAACAG	HCC01T	7	Tumor	HCC01	I	HBV
HCC01T_CGGGTCAAGTATCGAA	HCC01T	7	Tumor	HCC01	I	HBV
HCC01T_CGGGTCAGTACAGACG	HCC01T	21	Tumor	HCC01	I	HBV
HCC01T_CGGGTCAGTAGCGTAG	HCC01T	7	Tumor	HCC01	I	HBV
HCC01T_CGGGTCAGTAGGCTGA	HCC01T	21	Tumor	HCC01	I	HBV
HCC01T_CGGGTCAGTGGTACAG	HCC01T	21	Tumor	HCC01	I	HBV
HCC01T_CGGGTCAGTTATCCGA	HCC01T	2	Tumor	HCC01	I	HBV
HCC01T_CGGGTCATCACTTATC	HCC01T	25	Tumor	HCC01	I	HBV
HCC01T_CGGGTCATCAGTCCCT	HCC01T	33	Tumor	HCC01	I	HBV
HCC01T_CGGGTCATCGTAGATC	HCC01T	21	Tumor	HCC01	I	HBV
HCC01T_CGGTTAAAGACGCAAC	HCC01T	26	Tumor	HCC01	I	HBV
HCC01T_CGGTTAAAGTCCGGTC	HCC01T	8	Tumor	HCC01	I	HBV
HCC01T_CGGTTAACAATGCCAT	HCC01T	33	Tumor	HCC01	I	HBV
HCC01T_CGGTTAACATATGCTG	HCC01T	2	Tumor	HCC01	I	HBV
HCC01T_CGGTTAACATTAGGCT	HCC01T	3	Tumor	HCC01	I	HBV
HCC01T_CGGTTAAGTGGCCCTA	HCC01T	21	Tumor	HCC01	I	HBV
HCC01T_CGGTTAAGTTACCGAT	HCC01T	6	Tumor	HCC01	I	HBV
HCC01T_CGGTTAATCACTCCTG	HCC01T	38	Tumor	HCC01	I	HBV
HCC01T_CGTAGCGAGCGTAGTG	HCC01T	6	Tumor	HCC01	I	HBV
HCC01T_CGTAGCGAGTTAAGTG	HCC01T	26	Tumor	HCC01	I	HBV
HCC01T_CGTAGCGCAAAGCGGT	HCC01T	48	Tumor	HCC01	I	HBV
HCC01T_CGTAGCGCAACACGCC	HCC01T	7	Tumor	HCC01	I	HBV
HCC01T_CGTAGCGCATAACCTG	HCC01T	21	Tumor	HCC01	I	HBV
HCC01T_CGTAGCGGTATATCCG	HCC01T	21	Tumor	HCC01	I	HBV
HCC01T_CGTAGCGGTCGTGGCT	HCC01T	7	Tumor	HCC01	I	HBV
HCC01T_CGTAGCGTCAAAGACA	HCC01T	21	Tumor	HCC01	I	HBV
HCC01T_CGTAGCGTCTCGAGTA	HCC01T	7	Tumor	HCC01	I	HBV
HCC01T_CGTAGGCAGACCTTTG	HCC01T	36	Tumor	HCC01	I	HBV
HCC01T_CGTAGGCGTAAGAGGA	HCC01T	21	Tumor	HCC01	I	HBV
HCC01T_CGTAGGCGTCTTGTCC	HCC01T	21	Tumor	HCC01	I	HBV
HCC01T_CGTCACTAGATGCGAC	HCC01T	21	Tumor	HCC01	I	HBV
HCC01T_CGTCACTAGCTGCCCA	HCC01T	21	Tumor	HCC01	I	HBV
HCC01T_CGTCACTCAATCTACG	HCC01T	8	Tumor	HCC01	I	HBV
HCC01T_CGTCACTCACCTCGTT	HCC01T	31	Tumor	HCC01	I	HBV
HCC01T_CGTCACTGTCCCTTGT	HCC01T	2	Tumor	HCC01	I	HBV
HCC01T_CGTCACTTCGCAAGCC	HCC01T	6	Tumor	HCC01	I	HBV
HCC01T_CGTCAGGAGATCGGGT	HCC01T	2	Tumor	HCC01	I	HBV
HCC01T_CGTCAGGCAATGCCAT	HCC01T	21	Tumor	HCC01	I	HBV
HCC01T_CGTCAGGCACGAAATA	HCC01T	1	Tumor	HCC01	I	HBV
HCC01T_CGTCAGGCATCGATTG	HCC01T	10	Tumor	HCC01	I	HBV
HCC01T_CGTCAGGTCAATCTCT	HCC01T	21	Tumor	HCC01	I	HBV
HCC01T_CGTCAGGTCATGTGGT	HCC01T	2	Tumor	HCC01	I	HBV
HCC01T_CGTCAGGTCGTCACGG	HCC01T	6	Tumor	HCC01	I	HBV
HCC01T_CGTCAGGTCTCTTGAT	HCC01T	8	Tumor	HCC01	I	HBV
HCC01T_CGTCCATAGGATGGAA	HCC01T	26	Tumor	HCC01	I	HBV
HCC01T_CGTCCATCACAACTGT	HCC01T	7	Tumor	HCC01	I	HBV
HCC01T_CGTCCATTCCGTTGCT	HCC01T	25	Tumor	HCC01	I	HBV
HCC01T_CGTCCATTCGGAGGTA	HCC01T	16	Tumor	HCC01	I	HBV
HCC01T_CGTCCATTCGGTGTCG	HCC01T	14	Tumor	HCC01	I	HBV
HCC01T_CGTCCATTCTCGCTTG	HCC01T	8	Tumor	HCC01	I	HBV
HCC01T_CGTCTACAGCAACGGT	HCC01T	8	Tumor	HCC01	I	HBV
HCC01T_CGTCTACCAAGTAATG	HCC01T	1	Tumor	HCC01	I	HBV
HCC01T_CGTCTACCATTAGGCT	HCC01T	21	Tumor	HCC01	I	HBV
HCC01T_CGTCTACGTCACACGC	HCC01T	21	Tumor	HCC01	I	HBV
HCC01T_CGTCTACGTCTGCAAT	HCC01T	11	Tumor	HCC01	I	HBV
HCC01T_CGTCTACGTTCACCTC	HCC01T	21	Tumor	HCC01	I	HBV
HCC01T_CGTCTACTCATGTGGT	HCC01T	15	Tumor	HCC01	I	HBV
HCC01T_CGTGAGCAGGTAGCCA	HCC01T	14	Tumor	HCC01	I	HBV
HCC01T_CGTGAGCCAATGACCT	HCC01T	11	Tumor	HCC01	I	HBV
HCC01T_CGTGAGCCACATTTCT	HCC01T	2	Tumor	HCC01	I	HBV
HCC01T_CGTGAGCCACTGAAGG	HCC01T	36	Tumor	HCC01	I	HBV
HCC01T_CGTGAGCGTGGGTCAA	HCC01T	8	Tumor	HCC01	I	HBV
HCC01T_CGTGAGCGTTACTGAC	HCC01T	21	Tumor	HCC01	I	HBV
HCC01T_CGTGAGCTCTATCGCC	HCC01T	21	Tumor	HCC01	I	HBV
HCC01T_CGTGTAAAGCGTAATA	HCC01T	7	Tumor	HCC01	I	HBV
HCC01T_CGTGTAAAGGTCGGAT	HCC01T	7	Tumor	HCC01	I	HBV
HCC01T_CGTGTAAGTCCAGTGC	HCC01T	21	Tumor	HCC01	I	HBV
HCC01T_CGTGTCTAGCACGCCT	HCC01T	26	Tumor	HCC01	I	HBV
HCC01T_CGTGTCTAGGCCATAG	HCC01T	23	Tumor	HCC01	I	HBV
HCC01T_CGTGTCTCACATCCGG	HCC01T	21	Tumor	HCC01	I	HBV
HCC01T_CGTGTCTGTAAGAGAG	HCC01T	25	Tumor	HCC01	I	HBV
HCC01T_CGTGTCTGTACAGTTC	HCC01T	6	Tumor	HCC01	I	HBV
HCC01T_CGTGTCTGTCTAAAGA	HCC01T	21	Tumor	HCC01	I	HBV
HCC01T_CGTGTCTGTTCACGGC	HCC01T	21	Tumor	HCC01	I	HBV
HCC01T_CGTGTCTGTTGCGCAC	HCC01T	7	Tumor	HCC01	I	HBV
HCC01T_CGTTAGAAGAGTGACC	HCC01T	21	Tumor	HCC01	I	HBV
HCC01T_CGTTAGACAGACAGGT	HCC01T	26	Tumor	HCC01	I	HBV
HCC01T_CGTTAGAGTCACTGGC	HCC01T	2	Tumor	HCC01	I	HBV
HCC01T_CGTTAGAGTTCACGGC	HCC01T	21	Tumor	HCC01	I	HBV
HCC01T_CGTTAGAGTTGCGTTA	HCC01T	21	Tumor	HCC01	I	HBV
HCC01T_CGTTAGATCAACCATG	HCC01T	8	Tumor	HCC01	I	HBV
HCC01T_CGTTCTGAGCAGGCTA	HCC01T	33	Tumor	HCC01	I	HBV
HCC01T_CGTTCTGCAGATTGCT	HCC01T	26	Tumor	HCC01	I	HBV
HCC01T_CGTTCTGCATTGGTAC	HCC01T	25	Tumor	HCC01	I	HBV
HCC01T_CGTTCTGGTGGTCCGT	HCC01T	8	Tumor	HCC01	I	HBV
HCC01T_CGTTCTGTCAAACAAG	HCC01T	33	Tumor	HCC01	I	HBV
HCC01T_CGTTCTGTCGATAGAA	HCC01T	11	Tumor	HCC01	I	HBV
HCC01T_CGTTCTGTCGCCAGCA	HCC01T	20	Tumor	HCC01	I	HBV
HCC01T_CGTTCTGTCGCCTGTT	HCC01T	21	Tumor	HCC01	I	HBV
HCC01T_CGTTCTGTCGTGGGAA	HCC01T	25	Tumor	HCC01	I	HBV
HCC01T_CGTTCTGTCTCCCTGA	HCC01T	33	Tumor	HCC01	I	HBV
HCC01T_CGTTCTGTCTTGCCGT	HCC01T	21	Tumor	HCC01	I	HBV
HCC01T_CGTTGGGGTATAGGTA	HCC01T	35	Tumor	HCC01	I	HBV
HCC01T_CGTTGGGTCGGCCGAT	HCC01T	35	Tumor	HCC01	I	HBV
HCC01T_CGTTGGGTCTTAACCT	HCC01T	18	Tumor	HCC01	I	HBV
HCC01T_CTAACTTAGCCGCCTA	HCC01T	6	Tumor	HCC01	I	HBV
HCC01T_CTAACTTGTATTAGCC	HCC01T	21	Tumor	HCC01	I	HBV
HCC01T_CTAACTTGTCGCTTTC	HCC01T	6	Tumor	HCC01	I	HBV
HCC01T_CTAACTTTCTCGATGA	HCC01T	21	Tumor	HCC01	I	HBV
HCC01T_CTAAGACAGAGTGACC	HCC01T	7	Tumor	HCC01	I	HBV
HCC01T_CTAAGACAGGATGGTC	HCC01T	2	Tumor	HCC01	I	HBV
HCC01T_CTAAGACAGGGTCGAT	HCC01T	8	Tumor	HCC01	I	HBV
HCC01T_CTAAGACCACCGGAAA	HCC01T	25	Tumor	HCC01	I	HBV
HCC01T_CTAAGACGTCCATCCT	HCC01T	7	Tumor	HCC01	I	HBV
HCC01T_CTAAGACTCAACTCTT	HCC01T	21	Tumor	HCC01	I	HBV
HCC01T_CTAAGACTCAGCATGT	HCC01T	33	Tumor	HCC01	I	HBV
HCC01T_CTAAGACTCGCTAGCG	HCC01T	2	Tumor	HCC01	I	HBV
HCC01T_CTAATGGAGAAGGTTT	HCC01T	25	Tumor	HCC01	I	HBV
HCC01T_CTAATGGCAGGGCATA	HCC01T	33	Tumor	HCC01	I	HBV
HCC01T_CTAATGGCATCAGTAC	HCC01T	7	Tumor	HCC01	I	HBV
HCC01T_CTAATGGGTGTAAGTA	HCC01T	25	Tumor	HCC01	I	HBV
HCC01T_CTACACCAGATGTCGG	HCC01T	25	Tumor	HCC01	I	HBV
HCC01T_CTACACCAGGTGATTA	HCC01T	6	Tumor	HCC01	I	HBV
HCC01T_CTACACCCAAGTTCTG	HCC01T	21	Tumor	HCC01	I	HBV
HCC01T_CTACACCCACCAGCAC	HCC01T	10	Tumor	HCC01	I	HBV
HCC01T_CTACACCGTAGAGCTG	HCC01T	21	Tumor	HCC01	I	HBV
HCC01T_CTACACCGTCTGATCA	HCC01T	21	Tumor	HCC01	I	HBV
HCC01T_CTACACCGTTGGTAAA	HCC01T	9	Tumor	HCC01	I	HBV
HCC01T_CTACACCTCCTTCAAT	HCC01T	2	Tumor	HCC01	I	HBV
HCC01T_CTACACCTCTTAGCCC	HCC01T	7	Tumor	HCC01	I	HBV
HCC01T_CTACATTAGGCCCTTG	HCC01T	7	Tumor	HCC01	I	HBV
HCC01T_CTACATTCACATCCGG	HCC01T	32	Tumor	HCC01	I	HBV
HCC01T_CTACATTCATCTATGG	HCC01T	21	Tumor	HCC01	I	HBV
HCC01T_CTACATTGTGCAGACA	HCC01T	10	Tumor	HCC01	I	HBV
HCC01T_CTACATTGTTAAGAAC	HCC01T	25	Tumor	HCC01	I	HBV
HCC01T_CTACATTTCTTTACAC	HCC01T	26	Tumor	HCC01	I	HBV
HCC01T_CTACCCAAGACTTTCG	HCC01T	6	Tumor	HCC01	I	HBV
HCC01T_CTACCCAAGTCAAGCG	HCC01T	6	Tumor	HCC01	I	HBV
HCC01T_CTACCCAAGTGTTGAA	HCC01T	33	Tumor	HCC01	I	HBV
HCC01T_CTACCCACACGAAGCA	HCC01T	33	Tumor	HCC01	I	HBV
HCC01T_CTACCCACACGTCAGC	HCC01T	6	Tumor	HCC01	I	HBV
HCC01T_CTACCCACATGAGCGA	HCC01T	9	Tumor	HCC01	I	HBV
HCC01T_CTACCCACATGGTAGG	HCC01T	21	Tumor	HCC01	I	HBV
HCC01T_CTACCCACATTTCAGG	HCC01T	6	Tumor	HCC01	I	HBV
HCC01T_CTACCCAGTCTAGAGG	HCC01T	21	Tumor	HCC01	I	HBV
HCC01T_CTACCCATCGCAAGCC	HCC01T	2	Tumor	HCC01	I	HBV
HCC01T_CTACCCATCGTAGGAG	HCC01T	26	Tumor	HCC01	I	HBV
HCC01T_CTACGTCAGCGCTCCA	HCC01T	1	Tumor	HCC01	I	HBV
HCC01T_CTACGTCAGCTGCGAA	HCC01T	13	Tumor	HCC01	I	HBV
HCC01T_CTACGTCCAATACGCT	HCC01T	18	Tumor	HCC01	I	HBV
HCC01T_CTACGTCCAGGCAGTA	HCC01T	4	Tumor	HCC01	I	HBV
HCC01T_CTACGTCCAGTAAGCG	HCC01T	25	Tumor	HCC01	I	HBV
HCC01T_CTACGTCGTATCAGTC	HCC01T	18	Tumor	HCC01	I	HBV
HCC01T_CTAGAGTAGCGTTTAC	HCC01T	15	Tumor	HCC01	I	HBV
HCC01T_CTAGAGTAGTCAAGGC	HCC01T	2	Tumor	HCC01	I	HBV
HCC01T_CTAGAGTAGTGCGATG	HCC01T	25	Tumor	HCC01	I	HBV
HCC01T_CTAGAGTTCAGTTCGA	HCC01T	6	Tumor	HCC01	I	HBV
HCC01T_CTAGAGTTCTTAGAGC	HCC01T	7	Tumor	HCC01	I	HBV
HCC01T_CTAGAGTTCTTTCCTC	HCC01T	33	Tumor	HCC01	I	HBV
HCC01T_CTAGCCTAGAGTCGGT	HCC01T	48	Tumor	HCC01	I	HBV
HCC01T_CTAGCCTCAGGTTTCA	HCC01T	2	Tumor	HCC01	I	HBV
HCC01T_CTAGCCTCATCTCCCA	HCC01T	33	Tumor	HCC01	I	HBV
HCC01T_CTAGCCTGTCGCGGTT	HCC01T	18	Tumor	HCC01	I	HBV
HCC01T_CTAGTGACAAGGACTG	HCC01T	18	Tumor	HCC01	I	HBV
HCC01T_CTAGTGACACTGTGTA	HCC01T	2	Tumor	HCC01	I	HBV
HCC01T_CTAGTGACAGACAAAT	HCC01T	10	Tumor	HCC01	I	HBV
HCC01T_CTAGTGACAGGATTGG	HCC01T	2	Tumor	HCC01	I	HBV
HCC01T_CTAGTGAGTCTGGAGA	HCC01T	6	Tumor	HCC01	I	HBV
HCC01T_CTAGTGAGTTTAGGAA	HCC01T	28	Tumor	HCC01	I	HBV
HCC01T_CTAGTGAGTTTGTTTC	HCC01T	21	Tumor	HCC01	I	HBV
HCC01T_CTAGTGATCACCTCGT	HCC01T	14	Tumor	HCC01	I	HBV
HCC01T_CTCACACAGGAGTCTG	HCC01T	21	Tumor	HCC01	I	HBV
HCC01T_CTCACACCATCTCCCA	HCC01T	25	Tumor	HCC01	I	HBV
HCC01T_CTCAGAACAAGTTCTG	HCC01T	21	Tumor	HCC01	I	HBV
HCC01T_CTCAGAACAGATCCAT	HCC01T	26	Tumor	HCC01	I	HBV
HCC01T_CTCAGAATCCCTTGTG	HCC01T	21	Tumor	HCC01	I	HBV
HCC01T_CTCAGAATCCGAAGAG	HCC01T	21	Tumor	HCC01	I	HBV
HCC01T_CTCAGAATCGGATGGA	HCC01T	7	Tumor	HCC01	I	HBV
HCC01T_CTCATTAAGTTACGGG	HCC01T	15	Tumor	HCC01	I	HBV
HCC01T_CTCATTACAACACGCC	HCC01T	33	Tumor	HCC01	I	HBV
HCC01T_CTCATTACAATACGCT	HCC01T	13	Tumor	HCC01	I	HBV
HCC01T_CTCATTACACAACTGT	HCC01T	14	Tumor	HCC01	I	HBV
HCC01T_CTCATTACACCGAATT	HCC01T	6	Tumor	HCC01	I	HBV
HCC01T_CTCATTACATTTCAGG	HCC01T	26	Tumor	HCC01	I	HBV
HCC01T_CTCATTAGTAGTAGTA	HCC01T	7	Tumor	HCC01	I	HBV
HCC01T_CTCATTAGTGACTCAT	HCC01T	30	Tumor	HCC01	I	HBV
HCC01T_CTCATTAGTGTAACGG	HCC01T	21	Tumor	HCC01	I	HBV
HCC01T_CTCATTAGTTCAGACT	HCC01T	33	Tumor	HCC01	I	HBV
HCC01T_CTCATTATCACCAGGC	HCC01T	21	Tumor	HCC01	I	HBV
HCC01T_CTCATTATCTCTGTCG	HCC01T	1	Tumor	HCC01	I	HBV
HCC01T_CTCATTATCTGTCAAG	HCC01T	9	Tumor	HCC01	I	HBV
HCC01T_CTCCTAGAGTAGATGT	HCC01T	32	Tumor	HCC01	I	HBV
HCC01T_CTCCTAGGTATTACCG	HCC01T	26	Tumor	HCC01	I	HBV
HCC01T_CTCCTAGGTCTGATCA	HCC01T	1	Tumor	HCC01	I	HBV
HCC01T_CTCCTAGTCCAAACAC	HCC01T	25	Tumor	HCC01	I	HBV
HCC01T_CTCCTAGTCGCATGGC	HCC01T	21	Tumor	HCC01	I	HBV
HCC01T_CTCGAAAAGGTGATTA	HCC01T	7	Tumor	HCC01	I	HBV
HCC01T_CTCGAAACAAAGCGGT	HCC01T	25	Tumor	HCC01	I	HBV
HCC01T_CTCGAAACAAAGGAAG	HCC01T	7	Tumor	HCC01	I	HBV
HCC01T_CTCGAAAGTAGCTTGT	HCC01T	14	Tumor	HCC01	I	HBV
HCC01T_CTCGAGGAGTCAAGCG	HCC01T	21	Tumor	HCC01	I	HBV
HCC01T_CTCGAGGCACATGACT	HCC01T	6	Tumor	HCC01	I	HBV
HCC01T_CTCGAGGGTAATCGTC	HCC01T	33	Tumor	HCC01	I	HBV
HCC01T_CTCGAGGTCCAGGGCT	HCC01T	18	Tumor	HCC01	I	HBV
HCC01T_CTCGAGGTCGCGATCG	HCC01T	21	Tumor	HCC01	I	HBV
HCC01T_CTCGAGGTCGCGGATC	HCC01T	33	Tumor	HCC01	I	HBV
HCC01T_CTCGAGGTCTTACCGC	HCC01T	21	Tumor	HCC01	I	HBV
HCC01T_CTCGGAGAGCCCAATT	HCC01T	21	Tumor	HCC01	I	HBV
HCC01T_CTCGGAGAGGAGTTTA	HCC01T	8	Tumor	HCC01	I	HBV
HCC01T_CTCGGAGCAAACTGTC	HCC01T	2	Tumor	HCC01	I	HBV
HCC01T_CTCGGAGTCCGCATAA	HCC01T	2	Tumor	HCC01	I	HBV
HCC01T_CTCGGAGTCGGATGGA	HCC01T	21	Tumor	HCC01	I	HBV
HCC01T_CTCGGGAAGCACCGCT	HCC01T	30	Tumor	HCC01	I	HBV
HCC01T_CTCGGGACACATTAGC	HCC01T	7	Tumor	HCC01	I	HBV
HCC01T_CTCGGGAGTCTGCAAT	HCC01T	48	Tumor	HCC01	I	HBV
HCC01T_CTCGGGAGTTCAGACT	HCC01T	26	Tumor	HCC01	I	HBV
HCC01T_CTCGGGAGTTTAGGAA	HCC01T	8	Tumor	HCC01	I	HBV
HCC01T_CTCGGGATCCTCAACC	HCC01T	48	Tumor	HCC01	I	HBV
HCC01T_CTCGTACAGAGGTTGC	HCC01T	15	Tumor	HCC01	I	HBV
HCC01T_CTCGTACAGCCGTCGT	HCC01T	21	Tumor	HCC01	I	HBV
HCC01T_CTCGTACAGGTGATTA	HCC01T	21	Tumor	HCC01	I	HBV
HCC01T_CTCGTACCATCACAAC	HCC01T	49	Tumor	HCC01	I	HBV
HCC01T_CTCGTACCATCGGGTC	HCC01T	21	Tumor	HCC01	I	HBV
HCC01T_CTCGTACCATGTTGAC	HCC01T	7	Tumor	HCC01	I	HBV
HCC01T_CTCGTACGTCTTCTCG	HCC01T	6	Tumor	HCC01	I	HBV
HCC01T_CTCGTACGTGGGTCAA	HCC01T	21	Tumor	HCC01	I	HBV
HCC01T_CTCGTACTCGGATGTT	HCC01T	7	Tumor	HCC01	I	HBV
HCC01T_CTCGTCAGTCCAGTAT	HCC01T	5	Tumor	HCC01	I	HBV
HCC01T_CTCGTCATCGCGTAGC	HCC01T	11	Tumor	HCC01	I	HBV
HCC01T_CTCGTCATCGGTTAAC	HCC01T	7	Tumor	HCC01	I	HBV
HCC01T_CTCTAATAGCCACGTC	HCC01T	35	Tumor	HCC01	I	HBV
HCC01T_CTCTAATCATTGAGCT	HCC01T	13	Tumor	HCC01	I	HBV
HCC01T_CTCTAATGTCTTCTCG	HCC01T	23	Tumor	HCC01	I	HBV
HCC01T_CTCTACGCACACCGCA	HCC01T	21	Tumor	HCC01	I	HBV
HCC01T_CTCTACGCACATGGGA	HCC01T	10	Tumor	HCC01	I	HBV
HCC01T_CTCTACGCACCAGATT	HCC01T	2	Tumor	HCC01	I	HBV
HCC01T_CTCTACGCAGCCAATT	HCC01T	18	Tumor	HCC01	I	HBV
HCC01T_CTCTACGCATTCTCAT	HCC01T	21	Tumor	HCC01	I	HBV
HCC01T_CTCTACGGTGGCAAAC	HCC01T	10	Tumor	HCC01	I	HBV
HCC01T_CTCTACGGTTCGGCAC	HCC01T	26	Tumor	HCC01	I	HBV
HCC01T_CTCTACGTCCTATTCA	HCC01T	26	Tumor	HCC01	I	HBV
HCC01T_CTCTACGTCGTGGTCG	HCC01T	26	Tumor	HCC01	I	HBV
HCC01T_CTCTGGTAGGACGAAA	HCC01T	7	Tumor	HCC01	I	HBV
HCC01T_CTCTGGTAGTCGCCGT	HCC01T	21	Tumor	HCC01	I	HBV
HCC01T_CTCTGGTCAGCTCGCA	HCC01T	6	Tumor	HCC01	I	HBV
HCC01T_CTCTGGTCATTTCAGG	HCC01T	6	Tumor	HCC01	I	HBV
HCC01T_CTCTGGTTCAACACCA	HCC01T	21	Tumor	HCC01	I	HBV
HCC01T_CTCTGGTTCCGCGGTA	HCC01T	26	Tumor	HCC01	I	HBV
HCC01T_CTCTGGTTCGAGCCCA	HCC01T	25	Tumor	HCC01	I	HBV
HCC01T_CTGAAACAGCAAATCA	HCC01T	25	Tumor	HCC01	I	HBV
HCC01T_CTGAAACAGCTAACAA	HCC01T	26	Tumor	HCC01	I	HBV
HCC01T_CTGAAACCAAAGAATC	HCC01T	6	Tumor	HCC01	I	HBV
HCC01T_CTGAAACCACGAAAGC	HCC01T	6	Tumor	HCC01	I	HBV
HCC01T_CTGAAACCATATACGC	HCC01T	9	Tumor	HCC01	I	HBV
HCC01T_CTGAAACCATTTGCTT	HCC01T	4	Tumor	HCC01	I	HBV
HCC01T_CTGAAACGTCTAGTCA	HCC01T	10	Tumor	HCC01	I	HBV
HCC01T_CTGAAACGTGAACCTT	HCC01T	21	Tumor	HCC01	I	HBV
HCC01T_CTGAAACGTTCGGCAC	HCC01T	6	Tumor	HCC01	I	HBV
HCC01T_CTGAAACGTTCGTTGA	HCC01T	49	Tumor	HCC01	I	HBV
HCC01T_CTGAAACTCCATGAAC	HCC01T	26	Tumor	HCC01	I	HBV
HCC01T_CTGAAGTAGATAGCAT	HCC01T	26	Tumor	HCC01	I	HBV
HCC01T_CTGAAGTAGGGCTCTC	HCC01T	33	Tumor	HCC01	I	HBV
HCC01T_CTGAAGTAGTTCCACA	HCC01T	21	Tumor	HCC01	I	HBV
HCC01T_CTGAAGTCAACACGCC	HCC01T	35	Tumor	HCC01	I	HBV
HCC01T_CTGAAGTCAATTCCTT	HCC01T	26	Tumor	HCC01	I	HBV
HCC01T_CTGAAGTCATTTCAGG	HCC01T	23	Tumor	HCC01	I	HBV
HCC01T_CTGAAGTGTATTAGCC	HCC01T	14	Tumor	HCC01	I	HBV
HCC01T_CTGAAGTGTCAATGTC	HCC01T	36	Tumor	HCC01	I	HBV
HCC01T_CTGAAGTGTCGTTGTA	HCC01T	7	Tumor	HCC01	I	HBV
HCC01T_CTGAAGTGTCTAGGTT	HCC01T	1	Tumor	HCC01	I	HBV
HCC01T_CTGAAGTGTTCTGGTA	HCC01T	26	Tumor	HCC01	I	HBV
HCC01T_CTGAAGTTCTCTGTCG	HCC01T	10	Tumor	HCC01	I	HBV
HCC01T_CTGATAGAGCCCGAAA	HCC01T	30	Tumor	HCC01	I	HBV
HCC01T_CTGATAGAGGCGCTCT	HCC01T	7	Tumor	HCC01	I	HBV
HCC01T_CTGATAGAGTGCGTGA	HCC01T	32	Tumor	HCC01	I	HBV
HCC01T_CTGATAGCAGACAAGC	HCC01T	1	Tumor	HCC01	I	HBV
HCC01T_CTGATAGGTGTGAAAT	HCC01T	46	Tumor	HCC01	I	HBV
HCC01T_CTGATAGTCAGGTTCA	HCC01T	8	Tumor	HCC01	I	HBV
HCC01T_CTGATAGTCATCGATG	HCC01T	21	Tumor	HCC01	I	HBV
HCC01T_CTGATCCAGATCGGGT	HCC01T	9	Tumor	HCC01	I	HBV
HCC01T_CTGATCCAGCACCGTC	HCC01T	6	Tumor	HCC01	I	HBV
HCC01T_CTGATCCAGCCCAGCT	HCC01T	11	Tumor	HCC01	I	HBV
HCC01T_CTGATCCAGGCGATAC	HCC01T	25	Tumor	HCC01	I	HBV
HCC01T_CTGATCCCAACGATCT	HCC01T	7	Tumor	HCC01	I	HBV
HCC01T_CTGATCCCATAAAGGT	HCC01T	7	Tumor	HCC01	I	HBV
HCC01T_CTGATCCGTATTCTCT	HCC01T	25	Tumor	HCC01	I	HBV
HCC01T_CTGATCCTCCAAGCCG	HCC01T	7	Tumor	HCC01	I	HBV
HCC01T_CTGATCCTCGATCCCT	HCC01T	7	Tumor	HCC01	I	HBV
HCC01T_CTGATCCTCTTGCAAG	HCC01T	26	Tumor	HCC01	I	HBV
HCC01T_CTGCCTAAGTAGGTGC	HCC01T	14	Tumor	HCC01	I	HBV
HCC01T_CTGCCTACAAGGACAC	HCC01T	6	Tumor	HCC01	I	HBV
HCC01T_CTGCCTACACATGTGT	HCC01T	22	Tumor	HCC01	I	HBV
HCC01T_CTGCCTACAGACGCTC	HCC01T	21	Tumor	HCC01	I	HBV
HCC01T_CTGCCTAGTACGCACC	HCC01T	33	Tumor	HCC01	I	HBV
HCC01T_CTGCCTAGTAGTGAAT	HCC01T	21	Tumor	HCC01	I	HBV
HCC01T_CTGCCTAGTATTAGCC	HCC01T	1	Tumor	HCC01	I	HBV
HCC01T_CTGCCTAGTTTGGCGC	HCC01T	33	Tumor	HCC01	I	HBV
HCC01T_CTGCCTATCCGCATCT	HCC01T	31	Tumor	HCC01	I	HBV
HCC01T_CTGCCTATCTCCCTGA	HCC01T	21	Tumor	HCC01	I	HBV
HCC01T_CTGCCTATCTTATCTG	HCC01T	21	Tumor	HCC01	I	HBV
HCC01T_CTGCGGAAGAGACTAT	HCC01T	21	Tumor	HCC01	I	HBV
HCC01T_CTGCGGAGTTAAGGGC	HCC01T	26	Tumor	HCC01	I	HBV
HCC01T_CTGCGGAGTTGTTTGG	HCC01T	48	Tumor	HCC01	I	HBV
HCC01T_CTGCGGATCAAAGTAG	HCC01T	21	Tumor	HCC01	I	HBV
HCC01T_CTGCGGATCGAGGTAG	HCC01T	25	Tumor	HCC01	I	HBV
HCC01T_CTGCTGTAGATGGGTC	HCC01T	20	Tumor	HCC01	I	HBV
HCC01T_CTGCTGTAGTCAAGGC	HCC01T	25	Tumor	HCC01	I	HBV
HCC01T_CTGCTGTAGTCATCCA	HCC01T	7	Tumor	HCC01	I	HBV
HCC01T_CTGCTGTCAACACCCG	HCC01T	32	Tumor	HCC01	I	HBV
HCC01T_CTGCTGTGTAGCTCCG	HCC01T	13	Tumor	HCC01	I	HBV
HCC01T_CTGCTGTGTGGACGAT	HCC01T	21	Tumor	HCC01	I	HBV
HCC01T_CTGCTGTGTGTTCGAT	HCC01T	13	Tumor	HCC01	I	HBV
HCC01T_CTGCTGTGTTAGATGA	HCC01T	21	Tumor	HCC01	I	HBV
HCC01T_CTGCTGTTCCACGCAG	HCC01T	14	Tumor	HCC01	I	HBV
HCC01T_CTGGTCTAGAGGTACC	HCC01T	8	Tumor	HCC01	I	HBV
HCC01T_CTGGTCTAGCGTGAAC	HCC01T	21	Tumor	HCC01	I	HBV
HCC01T_CTGGTCTCACCCATGG	HCC01T	21	Tumor	HCC01	I	HBV
HCC01T_CTGGTCTGTGCGGTAA	HCC01T	32	Tumor	HCC01	I	HBV
HCC01T_CTGGTCTTCAGTTTGG	HCC01T	2	Tumor	HCC01	I	HBV
HCC01T_CTGTGCTAGTTTCCTT	HCC01T	20	Tumor	HCC01	I	HBV
HCC01T_CTGTGCTCAACTTGAC	HCC01T	21	Tumor	HCC01	I	HBV
HCC01T_CTGTGCTCACCAGTTA	HCC01T	21	Tumor	HCC01	I	HBV
HCC01T_CTGTGCTCACCGAAAG	HCC01T	7	Tumor	HCC01	I	HBV
HCC01T_CTGTGCTCATGCGCAC	HCC01T	23	Tumor	HCC01	I	HBV
HCC01T_CTGTGCTGTACTCTCC	HCC01T	18	Tumor	HCC01	I	HBV
HCC01T_CTGTGCTGTATTCGTG	HCC01T	6	Tumor	HCC01	I	HBV
HCC01T_CTGTGCTGTCAGAAGC	HCC01T	20	Tumor	HCC01	I	HBV
HCC01T_CTGTGCTGTCGACTAT	HCC01T	15	Tumor	HCC01	I	HBV
HCC01T_CTGTGCTGTCTCTTAT	HCC01T	9	Tumor	HCC01	I	HBV
HCC01T_CTGTGCTTCATATCGG	HCC01T	7	Tumor	HCC01	I	HBV
HCC01T_CTGTTTAAGCAATCTC	HCC01T	21	Tumor	HCC01	I	HBV
HCC01T_CTGTTTACAACGATGG	HCC01T	33	Tumor	HCC01	I	HBV
HCC01T_CTGTTTACAATGGAAT	HCC01T	21	Tumor	HCC01	I	HBV
HCC01T_CTGTTTACACAACGCC	HCC01T	26	Tumor	HCC01	I	HBV
HCC01T_CTGTTTACACGGCGTT	HCC01T	33	Tumor	HCC01	I	HBV
HCC01T_CTGTTTACAGTTAACC	HCC01T	9	Tumor	HCC01	I	HBV
HCC01T_CTGTTTATCTCTGTCG	HCC01T	7	Tumor	HCC01	I	HBV
HCC01T_CTGTTTATCTGGTTCC	HCC01T	25	Tumor	HCC01	I	HBV
HCC01T_CTTAACTAGACAGAGA	HCC01T	14	Tumor	HCC01	I	HBV
HCC01T_CTTAACTCAATCGAAA	HCC01T	26	Tumor	HCC01	I	HBV
HCC01T_CTTAACTCAGCCAGAA	HCC01T	14	Tumor	HCC01	I	HBV
HCC01T_CTTAACTCAGCTCGAC	HCC01T	6	Tumor	HCC01	I	HBV
HCC01T_CTTAACTCATCCGCGA	HCC01T	26	Tumor	HCC01	I	HBV
HCC01T_CTTAACTCATTCCTGC	HCC01T	21	Tumor	HCC01	I	HBV
HCC01T_CTTAACTGTAGCTTGT	HCC01T	10	Tumor	HCC01	I	HBV
HCC01T_CTTAACTGTCTTGATG	HCC01T	5	Tumor	HCC01	I	HBV
HCC01T_CTTAACTGTGATAAAC	HCC01T	21	Tumor	HCC01	I	HBV
HCC01T_CTTAACTGTGTCGCTG	HCC01T	21	Tumor	HCC01	I	HBV
HCC01T_CTTAACTTCCTTCAAT	HCC01T	7	Tumor	HCC01	I	HBV
HCC01T_CTTAACTTCTAAGCCA	HCC01T	33	Tumor	HCC01	I	HBV
HCC01T_CTTACCGAGTGAAGAG	HCC01T	12	Tumor	HCC01	I	HBV
HCC01T_CTTACCGCAATCTGCA	HCC01T	26	Tumor	HCC01	I	HBV
HCC01T_CTTACCGCAATGGTCT	HCC01T	6	Tumor	HCC01	I	HBV
HCC01T_CTTACCGCACTAAGTC	HCC01T	14	Tumor	HCC01	I	HBV
HCC01T_CTTACCGCATCCTTGC	HCC01T	5	Tumor	HCC01	I	HBV
HCC01T_CTTACCGGTAGCTTGT	HCC01T	7	Tumor	HCC01	I	HBV
HCC01T_CTTACCGGTAGGACAC	HCC01T	2	Tumor	HCC01	I	HBV
HCC01T_CTTACCGGTCTAACGT	HCC01T	21	Tumor	HCC01	I	HBV
HCC01T_CTTACCGTCAGATAAG	HCC01T	2	Tumor	HCC01	I	HBV
HCC01T_CTTACCGTCTTTCCTC	HCC01T	7	Tumor	HCC01	I	HBV
HCC01T_CTTAGGAAGACAATAC	HCC01T	30	Tumor	HCC01	I	HBV
HCC01T_CTTAGGAAGTAATCCC	HCC01T	26	Tumor	HCC01	I	HBV
HCC01T_CTTAGGAAGTGAAGAG	HCC01T	21	Tumor	HCC01	I	HBV
HCC01T_CTTAGGACAAAGGTGC	HCC01T	21	Tumor	HCC01	I	HBV
HCC01T_CTTAGGAGTATAGGTA	HCC01T	7	Tumor	HCC01	I	HBV
HCC01T_CTTAGGAGTGGTACAG	HCC01T	21	Tumor	HCC01	I	HBV
HCC01T_CTTAGGATCAAACCGT	HCC01T	7	Tumor	HCC01	I	HBV
HCC01T_CTTAGGATCAGCGACC	HCC01T	5	Tumor	HCC01	I	HBV
HCC01T_CTTAGGATCCCTTGTG	HCC01T	21	Tumor	HCC01	I	HBV
HCC01T_CTTAGGATCCGCATCT	HCC01T	21	Tumor	HCC01	I	HBV
HCC01T_CTTAGGATCGCATGAT	HCC01T	21	Tumor	HCC01	I	HBV
HCC01T_CTTCTCTAGGGCTTCC	HCC01T	7	Tumor	HCC01	I	HBV
HCC01T_CTTCTCTAGTGTGAAT	HCC01T	7	Tumor	HCC01	I	HBV
HCC01T_CTTCTCTAGTTGCAGG	HCC01T	33	Tumor	HCC01	I	HBV
HCC01T_CTTCTCTCAGGCGATA	HCC01T	26	Tumor	HCC01	I	HBV
HCC01T_CTTCTCTCATTAGCCA	HCC01T	6	Tumor	HCC01	I	HBV
HCC01T_CTTCTCTGTCTAGGTT	HCC01T	33	Tumor	HCC01	I	HBV
HCC01T_CTTCTCTGTGAGGGAG	HCC01T	21	Tumor	HCC01	I	HBV
HCC01T_CTTCTCTGTGCGCTTG	HCC01T	25	Tumor	HCC01	I	HBV
HCC01T_CTTCTCTGTGCTCTTC	HCC01T	33	Tumor	HCC01	I	HBV
HCC01T_CTTCTCTTCAATACCG	HCC01T	21	Tumor	HCC01	I	HBV
HCC01T_CTTGGCTAGCAGGTCA	HCC01T	10	Tumor	HCC01	I	HBV
HCC01T_CTTGGCTAGGTGATAT	HCC01T	26	Tumor	HCC01	I	HBV
HCC01T_CTTGGCTGTAACGCGA	HCC01T	7	Tumor	HCC01	I	HBV
HCC01T_CTTGGCTGTCATATGC	HCC01T	21	Tumor	HCC01	I	HBV
HCC01T_CTTGGCTTCAAACAAG	HCC01T	11	Tumor	HCC01	I	HBV
HCC01T_CTTGGCTTCGTCGTTC	HCC01T	46	Tumor	HCC01	I	HBV
HCC01T_CTTGGCTTCTCGCTTG	HCC01T	26	Tumor	HCC01	I	HBV
HCC01T_CTTTGCGAGACCTAGG	HCC01T	2	Tumor	HCC01	I	HBV
HCC01T_CTTTGCGAGACCTTTG	HCC01T	7	Tumor	HCC01	I	HBV
HCC01T_CTTTGCGAGGCAGTCA	HCC01T	10	Tumor	HCC01	I	HBV
HCC01T_CTTTGCGAGTACATGA	HCC01T	25	Tumor	HCC01	I	HBV
HCC01T_CTTTGCGAGTGGTAAT	HCC01T	21	Tumor	HCC01	I	HBV
HCC01T_CTTTGCGCACATCTTT	HCC01T	8	Tumor	HCC01	I	HBV
HCC01T_CTTTGCGCACGGCCAT	HCC01T	7	Tumor	HCC01	I	HBV
HCC01T_CTTTGCGGTTACGACT	HCC01T	49	Tumor	HCC01	I	HBV
HCC01T_CTTTGCGGTTAGTGGG	HCC01T	21	Tumor	HCC01	I	HBV
HCC01T_CTTTGCGTCCCACTTG	HCC01T	33	Tumor	HCC01	I	HBV
HCC01T_CTTTGCGTCTGCTGTC	HCC01T	21	Tumor	HCC01	I	HBV
HCC01T_GAAACTCCATGTAAGA	HCC01T	26	Tumor	HCC01	I	HBV
HCC01T_GAAACTCGTGATGCCC	HCC01T	21	Tumor	HCC01	I	HBV
HCC01T_GAAACTCTCCTGTACC	HCC01T	21	Tumor	HCC01	I	HBV
HCC01T_GAAACTCTCGGATGGA	HCC01T	26	Tumor	HCC01	I	HBV
HCC01T_GAAATGAAGATGTTAG	HCC01T	7	Tumor	HCC01	I	HBV
HCC01T_GAAATGACACGTTGGC	HCC01T	7	Tumor	HCC01	I	HBV
HCC01T_GAAATGACAGTGACAG	HCC01T	21	Tumor	HCC01	I	HBV
HCC01T_GAAATGAGTGCGAAAC	HCC01T	21	Tumor	HCC01	I	HBV
HCC01T_GAAATGATCAAAGTAG	HCC01T	8	Tumor	HCC01	I	HBV
HCC01T_GAAATGATCAGGCAAG	HCC01T	5	Tumor	HCC01	I	HBV
HCC01T_GAACATCAGCCCAGCT	HCC01T	23	Tumor	HCC01	I	HBV
HCC01T_GAACATCAGTGGGTTG	HCC01T	13	Tumor	HCC01	I	HBV
HCC01T_GAACATCAGTTACGGG	HCC01T	6	Tumor	HCC01	I	HBV
HCC01T_GAACATCCATGTTCCC	HCC01T	33	Tumor	HCC01	I	HBV
HCC01T_GAACATCGTGCCTTGG	HCC01T	7	Tumor	HCC01	I	HBV
HCC01T_GAACATCTCATGGTCA	HCC01T	21	Tumor	HCC01	I	HBV
HCC01T_GAACCTACAGTGGAGT	HCC01T	14	Tumor	HCC01	I	HBV
HCC01T_GAACCTAGTATTCGTG	HCC01T	35	Tumor	HCC01	I	HBV
HCC01T_GAACCTAGTTATCACG	HCC01T	26	Tumor	HCC01	I	HBV
HCC01T_GAACCTAGTTCATGGT	HCC01T	33	Tumor	HCC01	I	HBV
HCC01T_GAACCTATCGAACGGA	HCC01T	21	Tumor	HCC01	I	HBV
HCC01T_GAACCTATCTGTCTCG	HCC01T	6	Tumor	HCC01	I	HBV
HCC01T_GAACGGAAGGGTGTGT	HCC01T	6	Tumor	HCC01	I	HBV
HCC01T_GAACGGACATTATCTC	HCC01T	2	Tumor	HCC01	I	HBV
HCC01T_GAACGGAGTCCAAGTT	HCC01T	7	Tumor	HCC01	I	HBV
HCC01T_GAACGGATCTAACCGA	HCC01T	21	Tumor	HCC01	I	HBV
HCC01T_GAAGCAGAGTGATCGG	HCC01T	21	Tumor	HCC01	I	HBV
HCC01T_GAAGCAGCACGGTGTC	HCC01T	25	Tumor	HCC01	I	HBV
HCC01T_GAAGCAGTCATCGATG	HCC01T	18	Tumor	HCC01	I	HBV
HCC01T_GAAGCAGTCCGTCAAA	HCC01T	26	Tumor	HCC01	I	HBV
HCC01T_GAAGCAGTCTGCAGTA	HCC01T	33	Tumor	HCC01	I	HBV
HCC01T_GAATAAGAGAGGTTGC	HCC01T	21	Tumor	HCC01	I	HBV
HCC01T_GAATAAGCAATCACAC	HCC01T	21	Tumor	HCC01	I	HBV
HCC01T_GAATAAGCAATGGAGC	HCC01T	7	Tumor	HCC01	I	HBV
HCC01T_GAATAAGCAATTGCTG	HCC01T	39	Tumor	HCC01	I	HBV
HCC01T_GAATAAGCACAAGCCC	HCC01T	25	Tumor	HCC01	I	HBV
HCC01T_GAATAAGCAGACAAGC	HCC01T	14	Tumor	HCC01	I	HBV
HCC01T_GAATAAGCAGACACTT	HCC01T	25	Tumor	HCC01	I	HBV
HCC01T_GAATAAGTCGGTCTAA	HCC01T	16	Tumor	HCC01	I	HBV
HCC01T_GAATAAGTCTACTCAT	HCC01T	14	Tumor	HCC01	I	HBV
HCC01T_GAATAAGTCTGGTTCC	HCC01T	21	Tumor	HCC01	I	HBV
HCC01T_GAATGAAAGGGATACC	HCC01T	6	Tumor	HCC01	I	HBV
HCC01T_GAATGAACACGAAAGC	HCC01T	25	Tumor	HCC01	I	HBV
HCC01T_GAATGAACATCCTAGA	HCC01T	2	Tumor	HCC01	I	HBV
HCC01T_GAATGAAGTTAAGACA	HCC01T	2	Tumor	HCC01	I	HBV
HCC01T_GAATGAAGTTCGAATC	HCC01T	21	Tumor	HCC01	I	HBV
HCC01T_GAATGAATCGATGAGG	HCC01T	25	Tumor	HCC01	I	HBV
HCC01T_GAATGAATCTTAGCCC	HCC01T	26	Tumor	HCC01	I	HBV
HCC01T_GAATGAATCTTGTATC	HCC01T	25	Tumor	HCC01	I	HBV
HCC01T_GACACGCAGACCCACC	HCC01T	33	Tumor	HCC01	I	HBV
HCC01T_GACACGCCATTCGACA	HCC01T	21	Tumor	HCC01	I	HBV
HCC01T_GACACGCGTATTAGCC	HCC01T	21	Tumor	HCC01	I	HBV
HCC01T_GACACGCTCACGAAGG	HCC01T	21	Tumor	HCC01	I	HBV
HCC01T_GACACGCTCGAACTGT	HCC01T	2	Tumor	HCC01	I	HBV
HCC01T_GACAGAGAGAACTCGG	HCC01T	27	Tumor	HCC01	I	HBV
HCC01T_GACAGAGAGGGTGTTG	HCC01T	21	Tumor	HCC01	I	HBV
HCC01T_GACAGAGCAAATACAG	HCC01T	26	Tumor	HCC01	I	HBV
HCC01T_GACAGAGGTCATCCCT	HCC01T	8	Tumor	HCC01	I	HBV
HCC01T_GACAGAGGTTCGCGAC	HCC01T	7	Tumor	HCC01	I	HBV
HCC01T_GACAGAGTCGTGGACC	HCC01T	10	Tumor	HCC01	I	HBV
HCC01T_GACCAATCAGCCACCA	HCC01T	48	Tumor	HCC01	I	HBV
HCC01T_GACCAATTCCGGGTGT	HCC01T	26	Tumor	HCC01	I	HBV
HCC01T_GACCAATTCCTGCAGG	HCC01T	21	Tumor	HCC01	I	HBV
HCC01T_GACCTGGCATGCTGGC	HCC01T	7	Tumor	HCC01	I	HBV
HCC01T_GACCTGGGTAAACCTC	HCC01T	21	Tumor	HCC01	I	HBV
HCC01T_GACCTGGGTAAGAGAG	HCC01T	28	Tumor	HCC01	I	HBV
HCC01T_GACCTGGGTTCCACAA	HCC01T	26	Tumor	HCC01	I	HBV
HCC01T_GACCTGGGTTTGACTG	HCC01T	2	Tumor	HCC01	I	HBV
HCC01T_GACCTGGTCAGCTGGC	HCC01T	8	Tumor	HCC01	I	HBV
HCC01T_GACCTGGTCCCAAGTA	HCC01T	33	Tumor	HCC01	I	HBV
HCC01T_GACCTGGTCTGCTTGC	HCC01T	26	Tumor	HCC01	I	HBV
HCC01T_GACGCGTAGTATCTCG	HCC01T	7	Tumor	HCC01	I	HBV
HCC01T_GACGCGTAGTGCGATG	HCC01T	7	Tumor	HCC01	I	HBV
HCC01T_GACGCGTCATCAGTCA	HCC01T	21	Tumor	HCC01	I	HBV
HCC01T_GACGCGTGTCGGGTCT	HCC01T	21	Tumor	HCC01	I	HBV
HCC01T_GACGCGTGTGTGACGA	HCC01T	26	Tumor	HCC01	I	HBV
HCC01T_GACGCGTTCAGTTTGG	HCC01T	7	Tumor	HCC01	I	HBV
HCC01T_GACGCGTTCTGCCAGG	HCC01T	25	Tumor	HCC01	I	HBV
HCC01T_GACGGCTAGCTCCTTC	HCC01T	7	Tumor	HCC01	I	HBV
HCC01T_GACGGCTAGTACACCT	HCC01T	21	Tumor	HCC01	I	HBV
HCC01T_GACGGCTCACGGCTAC	HCC01T	25	Tumor	HCC01	I	HBV
HCC01T_GACGGCTCATACAGCT	HCC01T	16	Tumor	HCC01	I	HBV
HCC01T_GACGGCTTCAACACTG	HCC01T	33	Tumor	HCC01	I	HBV
HCC01T_GACGGCTTCGCCGTGA	HCC01T	21	Tumor	HCC01	I	HBV
HCC01T_GACGTGCCAAGGGTCA	HCC01T	20	Tumor	HCC01	I	HBV
HCC01T_GACGTGCCAATCTACG	HCC01T	21	Tumor	HCC01	I	HBV
HCC01T_GACGTGCCATCGACGC	HCC01T	21	Tumor	HCC01	I	HBV
HCC01T_GACGTGCGTGCTGTAT	HCC01T	7	Tumor	HCC01	I	HBV
HCC01T_GACGTGCGTTGGGACA	HCC01T	21	Tumor	HCC01	I	HBV
HCC01T_GACGTGCTCGCGGATC	HCC01T	21	Tumor	HCC01	I	HBV
HCC01T_GACGTTAAGAACAATC	HCC01T	21	Tumor	HCC01	I	HBV
HCC01T_GACGTTAAGACAAAGG	HCC01T	1	Tumor	HCC01	I	HBV
HCC01T_GACGTTAAGTACTTGC	HCC01T	32	Tumor	HCC01	I	HBV
HCC01T_GACGTTAAGTGACTCT	HCC01T	25	Tumor	HCC01	I	HBV
HCC01T_GACGTTAAGTTGCAGG	HCC01T	25	Tumor	HCC01	I	HBV
HCC01T_GACGTTACACCGGAAA	HCC01T	20	Tumor	HCC01	I	HBV
HCC01T_GACGTTACACGGACAA	HCC01T	25	Tumor	HCC01	I	HBV
HCC01T_GACGTTACATTAGGCT	HCC01T	21	Tumor	HCC01	I	HBV
HCC01T_GACGTTAGTACGCACC	HCC01T	6	Tumor	HCC01	I	HBV
HCC01T_GACGTTAGTGATAAGT	HCC01T	30	Tumor	HCC01	I	HBV
HCC01T_GACGTTATCGGATGGA	HCC01T	10	Tumor	HCC01	I	HBV
HCC01T_GACGTTATCTTTACGT	HCC01T	7	Tumor	HCC01	I	HBV
HCC01T_GACTAACAGCGCCTTG	HCC01T	33	Tumor	HCC01	I	HBV
HCC01T_GACTAACCAATAGCGG	HCC01T	10	Tumor	HCC01	I	HBV
HCC01T_GACTAACCACCAACCG	HCC01T	6	Tumor	HCC01	I	HBV
HCC01T_GACTAACCAGAGCCAA	HCC01T	20	Tumor	HCC01	I	HBV
HCC01T_GACTAACCATTGGGCC	HCC01T	25	Tumor	HCC01	I	HBV
HCC01T_GACTAACGTGCAGGTA	HCC01T	7	Tumor	HCC01	I	HBV
HCC01T_GACTAACTCTCCAGGG	HCC01T	18	Tumor	HCC01	I	HBV
HCC01T_GACTACAAGACAGGCT	HCC01T	10	Tumor	HCC01	I	HBV
HCC01T_GACTACAAGGATTCGG	HCC01T	18	Tumor	HCC01	I	HBV
HCC01T_GACTACACACGAAATA	HCC01T	25	Tumor	HCC01	I	HBV
HCC01T_GACTACACATAGAAAC	HCC01T	28	Tumor	HCC01	I	HBV
HCC01T_GACTACAGTACAGACG	HCC01T	7	Tumor	HCC01	I	HBV
HCC01T_GACTACAGTGAAAGAG	HCC01T	10	Tumor	HCC01	I	HBV
HCC01T_GACTACAGTGACCAAG	HCC01T	7	Tumor	HCC01	I	HBV
HCC01T_GACTACAGTGTGACGA	HCC01T	25	Tumor	HCC01	I	HBV
HCC01T_GACTACATCAGTTCGA	HCC01T	7	Tumor	HCC01	I	HBV
HCC01T_GACTGCGCAGGGAGAG	HCC01T	32	Tumor	HCC01	I	HBV
HCC01T_GACTGCGCATGTAGTC	HCC01T	25	Tumor	HCC01	I	HBV
HCC01T_GACTGCGGTCAAACTC	HCC01T	7	Tumor	HCC01	I	HBV
HCC01T_GACTGCGGTGCCTGCA	HCC01T	7	Tumor	HCC01	I	HBV
HCC01T_GACTGCGGTGGTTTCA	HCC01T	26	Tumor	HCC01	I	HBV
HCC01T_GAGCAGAAGCTGCGAA	HCC01T	21	Tumor	HCC01	I	HBV
HCC01T_GAGCAGATCGTAGGAG	HCC01T	6	Tumor	HCC01	I	HBV
HCC01T_GAGGTGAAGGAGTTTA	HCC01T	18	Tumor	HCC01	I	HBV
HCC01T_GAGGTGAGTGCGCTTG	HCC01T	21	Tumor	HCC01	I	HBV
HCC01T_GAGTCCGAGATCCCAT	HCC01T	30	Tumor	HCC01	I	HBV
HCC01T_GAGTCCGCACAACGTT	HCC01T	33	Tumor	HCC01	I	HBV
HCC01T_GAGTCCGCACACCGCA	HCC01T	25	Tumor	HCC01	I	HBV
HCC01T_GAGTCCGCAGCCTTTC	HCC01T	30	Tumor	HCC01	I	HBV
HCC01T_GAGTCCGGTAGCTAAA	HCC01T	15	Tumor	HCC01	I	HBV
HCC01T_GAGTCCGGTATGAATG	HCC01T	21	Tumor	HCC01	I	HBV
HCC01T_GAGTCCGGTCTAGTCA	HCC01T	20	Tumor	HCC01	I	HBV
HCC01T_GAGTCCGTCCGTAGGC	HCC01T	6	Tumor	HCC01	I	HBV
HCC01T_GATCAGTAGGACACCA	HCC01T	25	Tumor	HCC01	I	HBV
HCC01T_GATCAGTAGTTGCAGG	HCC01T	26	Tumor	HCC01	I	HBV
HCC01T_GATCAGTCAAATTGCC	HCC01T	25	Tumor	HCC01	I	HBV
HCC01T_GATCAGTCAAGGGTCA	HCC01T	21	Tumor	HCC01	I	HBV
HCC01T_GATCAGTGTAATCACC	HCC01T	6	Tumor	HCC01	I	HBV
HCC01T_GATCAGTGTGTAATGA	HCC01T	25	Tumor	HCC01	I	HBV
HCC01T_GATCAGTTCGTATCAG	HCC01T	7	Tumor	HCC01	I	HBV
HCC01T_GATCGATAGCGATCCC	HCC01T	26	Tumor	HCC01	I	HBV
HCC01T_GATCGATCAAGAGGCT	HCC01T	21	Tumor	HCC01	I	HBV
HCC01T_GATCGATGTCGACTGC	HCC01T	26	Tumor	HCC01	I	HBV
HCC01T_GATCGCGCAATGGAGC	HCC01T	21	Tumor	HCC01	I	HBV
HCC01T_GATCGCGCATGTAGTC	HCC01T	33	Tumor	HCC01	I	HBV
HCC01T_GATCGCGGTAGGGTAC	HCC01T	13	Tumor	HCC01	I	HBV
HCC01T_GATCGCGGTCTTGCGG	HCC01T	21	Tumor	HCC01	I	HBV
HCC01T_GATCGCGGTGAGTGAC	HCC01T	26	Tumor	HCC01	I	HBV
HCC01T_GATCGCGTCTTGAGAC	HCC01T	48	Tumor	HCC01	I	HBV
HCC01T_GATCGTAAGTGAACAT	HCC01T	21	Tumor	HCC01	I	HBV
HCC01T_GATCGTACAGCCAGAA	HCC01T	33	Tumor	HCC01	I	HBV
HCC01T_GATCGTAGTAAGGGCT	HCC01T	26	Tumor	HCC01	I	HBV
HCC01T_GATCTAGAGCCGATTT	HCC01T	10	Tumor	HCC01	I	HBV
HCC01T_GATCTAGAGTTGAGAT	HCC01T	26	Tumor	HCC01	I	HBV
HCC01T_GATCTAGGTAGTACCT	HCC01T	7	Tumor	HCC01	I	HBV
HCC01T_GATCTAGGTCAATGTC	HCC01T	21	Tumor	HCC01	I	HBV
HCC01T_GATCTAGTCAATCTCT	HCC01T	21	Tumor	HCC01	I	HBV
HCC01T_GATCTAGTCTTAGAGC	HCC01T	33	Tumor	HCC01	I	HBV
HCC01T_GATGAAACAAGCCATT	HCC01T	25	Tumor	HCC01	I	HBV
HCC01T_GATGAAAGTTCGTTGA	HCC01T	25	Tumor	HCC01	I	HBV
HCC01T_GATGAAATCAATACCG	HCC01T	21	Tumor	HCC01	I	HBV
HCC01T_GATGAGGAGAGGACGG	HCC01T	33	Tumor	HCC01	I	HBV
HCC01T_GATGAGGAGAGTCGGT	HCC01T	6	Tumor	HCC01	I	HBV
HCC01T_GATGAGGAGGAGTCTG	HCC01T	7	Tumor	HCC01	I	HBV
HCC01T_GATGAGGCAGACAGGT	HCC01T	1	Tumor	HCC01	I	HBV
HCC01T_GATGAGGCAGACTCGC	HCC01T	26	Tumor	HCC01	I	HBV
HCC01T_GATGCTAAGTGACATA	HCC01T	7	Tumor	HCC01	I	HBV
HCC01T_GATGCTAGTTATCCGA	HCC01T	21	Tumor	HCC01	I	HBV
HCC01T_GATGCTAGTTCTGTTT	HCC01T	18	Tumor	HCC01	I	HBV
HCC01T_GATGCTATCCGTCAAA	HCC01T	28	Tumor	HCC01	I	HBV
HCC01T_GATGCTATCTGCTGCT	HCC01T	7	Tumor	HCC01	I	HBV
HCC01T_GATTCAGCAACTGGCC	HCC01T	23	Tumor	HCC01	I	HBV
HCC01T_GATTCAGCAAGACACG	HCC01T	32	Tumor	HCC01	I	HBV
HCC01T_GATTCAGGTAGGCTGA	HCC01T	21	Tumor	HCC01	I	HBV
HCC01T_GATTCAGTCTAGCACA	HCC01T	2	Tumor	HCC01	I	HBV
HCC01T_GATTCAGTCTGTGCAA	HCC01T	21	Tumor	HCC01	I	HBV
HCC01T_GCAAACTAGACCTTTG	HCC01T	21	Tumor	HCC01	I	HBV
HCC01T_GCAAACTAGTGCGATG	HCC01T	13	Tumor	HCC01	I	HBV
HCC01T_GCAAACTCACACTGCG	HCC01T	2	Tumor	HCC01	I	HBV
HCC01T_GCAAACTCACTGAAGG	HCC01T	7	Tumor	HCC01	I	HBV
HCC01T_GCAAACTGTCCGAAGA	HCC01T	7	Tumor	HCC01	I	HBV
HCC01T_GCAAACTGTGGCAAAC	HCC01T	11	Tumor	HCC01	I	HBV
HCC01T_GCAAACTGTTTAGCTG	HCC01T	2	Tumor	HCC01	I	HBV
HCC01T_GCAAACTTCACCGGGT	HCC01T	8	Tumor	HCC01	I	HBV
HCC01T_GCAAACTTCAGTGTTG	HCC01T	14	Tumor	HCC01	I	HBV
HCC01T_GCAAACTTCATGCATG	HCC01T	2	Tumor	HCC01	I	HBV
HCC01T_GCAAACTTCGATCCCT	HCC01T	25	Tumor	HCC01	I	HBV
HCC01T_GCAAACTTCTAGAGTC	HCC01T	26	Tumor	HCC01	I	HBV
HCC01T_GCAATCAAGAAACGCC	HCC01T	26	Tumor	HCC01	I	HBV
HCC01T_GCAATCACATCGGGTC	HCC01T	6	Tumor	HCC01	I	HBV
HCC01T_GCAATCACATGCAACT	HCC01T	25	Tumor	HCC01	I	HBV
HCC01T_GCAATCAGTACAGACG	HCC01T	21	Tumor	HCC01	I	HBV
HCC01T_GCAATCATCAAACAAG	HCC01T	1	Tumor	HCC01	I	HBV
HCC01T_GCAATCATCACTATTC	HCC01T	33	Tumor	HCC01	I	HBV
HCC01T_GCAATCATCCGCGGTA	HCC01T	33	Tumor	HCC01	I	HBV
HCC01T_GCACATAAGCCCAACC	HCC01T	21	Tumor	HCC01	I	HBV
HCC01T_GCACATACATTACCTT	HCC01T	25	Tumor	HCC01	I	HBV
HCC01T_GCACATAGTCATCGGC	HCC01T	28	Tumor	HCC01	I	HBV
HCC01T_GCACATAGTGCTGTAT	HCC01T	46	Tumor	HCC01	I	HBV
HCC01T_GCACATAGTGGGTCAA	HCC01T	6	Tumor	HCC01	I	HBV
HCC01T_GCACATAGTTCACGGC	HCC01T	18	Tumor	HCC01	I	HBV
HCC01T_GCACTCTAGACAAAGG	HCC01T	21	Tumor	HCC01	I	HBV
HCC01T_GCACTCTAGAGGGCTT	HCC01T	21	Tumor	HCC01	I	HBV
HCC01T_GCACTCTAGCGTTCCG	HCC01T	4	Tumor	HCC01	I	HBV
[truncated: 69,917 more rows]

## Sheet: cell type information
Supplementary Table 4. Clustering and annotation results for each cell in the GSE149614 dataset.
Cell clusters	Major cell types	Annotation	Total number	Number of cells across tissue types				Number of cells across patients										Markers
				Normal	Tumor	Portal vein tumor thrombus	Metastatic lymph node	HCC01	HCC02	HCC03	HCC04	HCC05	HCC06	HCC07	HCC08	HCC09	HCC10
C3	Hepatocyte	pro-metastatic hepatocyte	3131	57	1772	961	341	20	42	341	504	8	16	47	1271	276	606	UBE2C,TUBB,VCX3A,AKR1B10,NQO1,MDK,TUBA1B,RANBP1,AKR1C3,KIAA0101
C4	Hepatocyte	pro-metastatic hepatocyte	3064	29	1683	954	398	8	36	377	394	15	10	27	1480	79	638	SPINK1,MDK,VCX3A,KRT8,CKB,SERPINA1,NQO1,GLB1,KRT18,PAGE5
C12	Hepatocyte	pro-metastatic hepatocyte	2024	24	1346	474	180	2	74	450	166	47	7	14	957	20	287	VCX3A,CKB,MDK,PAGE5,SERPINA1,APOA2,BNIP3,NQO1,DEFB1,APOE
C15	Hepatocyte	pro-tumorigenic hepatocyte	1861	109	1424	199	129	17	51	452	456	2	101	55	268	211	248	CFHR1,AHSG,FGL1,FGG,SERPINA1,VTN,TF,ORM1,CES1,FGB
C17	Hepatocyte	pro-tumorigenic hepatocyte	1684	35	1383	232	34	2	35	1056	129	1	1	15	332	35	78	CYP2D6,APOE,AHSG,CP,TF,APOA2,A1BG,IGFBP1,AGXT,FGL1
C19	Hepatocyte	pro-tumorigenic hepatocyte	1636	38	1556	29	13	0	1455	11	56	22	0	3	33	22	34	APOC3,RARRES2,ALB,GC,MPC2,NUPR1,EPHX1,CFHR1,ALDOB,SEPP1
C22	Hepatocyte	pro-metastatic hepatocyte	1476	57	1044	236	139	1	20	187	161	4	8	47	288	488	272	LYZ,AGR2,SPINK1,TFF2,FGG,CLU,GC,TFF1,AKR1C3,TFF3
C24	Hepatocyte	pro-metastatic hepatocyte	1450	7	1142	177	124	1	2	34	614	2	45	3	210	246	293	AKR1C2,AKR1C1,HULC,GGH,AKR1C3,GPX2,CYP2E1,CES1,MGST1,AKR1C4
C27	Hepatocyte	pro-tumorigenic hepatocyte	1287	54	1207	8	18	10	50	11	89	1032	5	5	9	15	61	APOH,TTR,CYP2E1,HPD,DCXR,HPX,HP,RBP4,GSTA1,APOA1
C29	Hepatocyte	non-malignant hepatocyte	1233	748	427	39	19	1	75	740	92	74	55	28	100	29	39	MT1G,SAA1,HAMP,HP,SAA4,MT1H,ORM1,ORM2,APOC3,MT1F
C42	Hepatocyte	pro-tumorigenic hepatocyte	517	0	513	2	2	0	6	493	11	0	1	0	2	0	4	APOA2,FABP1,DBI,APOC2,APOM,GSTA1,APOC1,AGXT,TTR,CFHR2
C43	Hepatocyte	pro-metastatic hepatocyte	479	74	328	13	64	1	22	67	76	4	7	2	89	91	120	AKR1B10,ORM1,AKR1C3,CCL26,ORM2,HP,MT1G,FGL1,FGB,SPINK1
C45	Hepatocyte	cholangiocyte	376	323	51	2	0	0	3	52	20	53	73	14	20	103	38	FXYD2,DEFB1,ANXA4,MMP7,TM4SF4,KRT8,KRT7,CXCL1,CXCL6,KRT18
C47	Hepatocyte	pro-tumorigenic hepatocyte	300	2	293	3	2	1	284	0	4	0	1	4	2	2	2	NUPR1,APOC3,MPC2,ALB,GC,CKS1B,RARRES2,STMN1,UBE2C,RHEB
C49	Hepatocyte	non-malignant hepatocyte	264	231	33	0	0	7	2	30	8	15	157	24	2	12	7	MT1G,ALDOB,MT1E,NNMT,HAMP,FABP1,MT1X,HP,ADH4,CYP2E1
C1	T	cytotoxic T lymphocytes	3742	3040	656	17	29	59	61	46	87	475	937	419	1052	177	429	CCL5,CMC1,TRGC2,GZMK,CST7,KLRD1,TUBA4A,CXCR4,PIK3R1,DUSP2
C2	T	mucosal-associated invariant T	3305	2847	438	18	2	163	10	26	573	652	428	504	569	18	362	IL7R,KLRB1,LTB,ZFP36L2,RORA,AC092580.4,BTG1,CD69,RP11-138A9.1,RGCC
C8	T	natural killer cell	2139	1866	234	22	17	87	3	69	58	67	405	267	610	290	283	CMC1,CD7,KLRF1,KLRB1,B3GNT7,AREG,NKG7,CLIC3,FAM177A1,CD160
C9	T	regulatory T	2120	471	1373	127	149	27	21	30	124	55	209	122	784	276	472	BATF,TRAC,TNFRSF4,IL32,TIGIT,CD2,S100A4,CARD16,TNFRSF18,CTLA4
C11	T	intermediate T	2044	1680	339	13	12	68	14	86	34	283	607	211	459	41	241	CCL5,ZFP36L2,GZMK,RGS1,CXCR4,CD69,CD3D,AC092580.4,GZMH,TRBC2
C13	T	effector memory T	2024	1858	161	2	3	55	10	20	55	477	305	270	405	9	418	GNLY,GZMH,NKG7,FGFBP2,GZMB,CCL5,PRF1,KLRD1,CST7,CD3G
C14	T	tissue-resident memory T	1916	1374	490	40	12	100	21	23	130	398	460	215	392	41	136	IFNG,CD69,DNAJB1,HSPA1B,HSPA6,CCL5,IL7R,HSP90AA1,TXNIP,HSPH1
C18	T	natural killer cell	1655	1061	504	68	22	67	20	16	252	595	41	256	186	28	194	IFNG,CD69,KLRB1,XCL1,XCL2,CCL4,REL,CMC1,CCL5,KLRD1
C20	T	naïve T	1617	1516	89	12	0	55	4	6	18	179	170	207	329	425	224	IL7R,CCR7,CXCR4,ANXA1,SARAF,AC090498.1,TRAC,RPS27,RPS29,CD3E
C25	T	natural killer cell	1431	574	795	58	4	306	14	20	52	127	165	99	387	55	206	HSPA6,IFNG,DNAJB1,GNLY,NKG7,GZMB,CD69,HSPA1A,HSP90AA1,CACYBP
C28	T	natural killer cell	1257	865	335	26	31	31	54	87	207	152	187	105	219	40	175	GZMB,GNLY,NKG7,PRF1,FGFBP2,GZMH,KLRD1,CCL5,GZMA,CTSW
C32	T	proliferative CD4 T	1138	355	607	124	52	46	29	153	124	97	111	75	227	109	167	HIST1H4C,STMN1,HMGB2,TUBA1B,TUBB,TOP2A,UBE2C,HMGN2,KIAA0101,NUSAP1
C35	T	central memory T	1070	181	683	56	150	47	3	28	47	9	351	73	134	123	255	IL7R,ANXA1,CCR7,LTB,CXCR4,CRIP1,TSC22D3,CD2,RP11-138A9.2,CCR6
C51	T	proliferative CD8 T	133	3	127	1	2	1	117	7	0	2	0	1	2	1	2	CXCL13,HIST1H4C,ITM2A,HMGB2,DUSP4,COTL1,STMN1,CORO1A,TUBA1B,CTLA4
C5	Myeloid	MARCO+ macrophage	2467	2273	141	50	3	41	4	472	210	518	609	391	87	35	100	MARCO,CD5L,C1QB,C1QA,SLC40A1,LIPA,MS4A7,MS4A6A,CFD,CD163
C6	Myeloid	TREM2+ macrophage	2197	246	1643	250	58	217	6	181	453	31	377	241	274	169	248	C1QC,C1QB,C1QA,RNASE1,LGMN,HLA-DRA,MS4A4A,HLA-DPA1,SLC40A1,CD74
C10	Myeloid	CD1C+ conventional dendritic cell	2060	1193	596	197	74	98	53	269	358	137	334	309	92	204	206	HLA-DPB1,HLA-DQB1,HLA-DQA1,HLA-DRA,HLA-DPA1,CD74,HLA-DRB1,HLA-DQA2,GPR183,CST3
C16	Myeloid	monocyte-derived macrophage	1839	822	597	345	75	43	4	152	74	41	194	575	364	123	269	S100A8,S100A9,IL1B,CXCL8,CXCL3,G0S2,EREG,PLAUR,CCL20,CXCL2
C21	Myeloid	VEGFA+ macrophage	1566	229	1123	91	123	847	0	82	107	12	85	94	57	86	196	RNASE1,CCL3L3,CCL4L2,C1QA,LGMN,CCL3,CEBPB,CD83,BAG3,CCL18
C23	Myeloid	MMP9+ macrophage	1460	57	945	321	137	21	16	37	72	4	38	218	638	59	357	SPP1,MMP12,MMP9,FABP5,CSTB,GPNMB,LGALS1,RNASE1,C15orf48,CXCL8
C26	Myeloid	monocyte-derived macrophage	1335	300	809	196	30	242	2	67	85	25	118	185	350	35	226	FCN1,S100A8,S100A9,G0S2,LST1,BCL2A1,AIF1,LYZ,BAG3,C15orf48
C38	Myeloid	patient-specific macropahge	858	38	752	66	2	5	5	705	19	7	27	77	3	4	6	C1QC,C1QB,CCL3L3,IL1B,CXCL10,GPR183,HLA-DPA1,CCL3,HLA-DRA,HLA-DPB1
C39	Myeloid	patient-specific macropahge	710	73	634	0	3	3	3	13	14	618	12	24	8	0	15	HLA-DRB5,C1QC,C1QA,HLA-DRB1,C1QB,SEPP1,HLA-DRA,HLA-DQB1,MS4A4A,HLA-DPA1
C41	Myeloid	patient-specific macropahge	520	30	487	3	0	1	396	14	4	75	3	17	7	0	3	C1QB,C1QA,CXCL9,C1QC,CD68,HLA-DRA,HLA-DQA1,PSAP,CXCL10,CD74
C44	Myeloid	patient-specific macropahge	443	163	276	0	4	1	4	2	56	342	8	20	3	0	7	MARCO,CD5L,C1QB,CFD,C1QA,C1QC,MS4A7,CST3,CCL3,MS4A6A
C46	Myeloid	proliferative macrophage	313	32	150	91	40	9	10	38	20	7	13	87	38	10	81	SPP1,STMN1,HIST1H4C,KIAA0101,TUBA1B,H2AFZ,HMGN2,G0S2,HMGB2,CAPG
C52	Myeloid	IRF4+ plasmacytoid dendritic cell	115	111	3	1	0	1	0	12	5	9	17	24	15	21	11	PTGDS,GZMB,GPR183,SOX4,AREG,IRF7,IRF4,LILRA4,NR4A3,LDLRAD4
C53	Myeloid	mastocyte	64	8	53	0	3	1	0	3	2	1	19	0	5	26	7	TPSB2,TPSAB1,CPA3,HPGD,HPGDS,MS4A2,TUBA1A,VWA5A,RGS13,C1orf186
C34	B	plasma B cell	1080	32	972	24	52	0	833	22	18	7	5	7	83	31	74	IGHG4,IGLC2,IGHG1,IGKC,IGLC3,IGHG2,JCHAIN,MZB1,IGLL5,SSR4
C36	B	plasma B cell	938	453	320	118	47	6	3	147	35	96	218	219	36	100	78	IGHG3,IGHA1,IGHM,IGLC3,IGKC,JCHAIN,IGHA2,IGHG2,IGHG1,IGLC2
C37	B	plasma B cell	876	827	34	8	7	3	1	5	137	134	110	130	135	181	40	CD79A,MS4A1,LY9,CD37,BANK1,TNFRSF13C,IGHD,EZR,CCR7,LAPTM5
C40	B	mature B cell	561	35	364	21	141	2	1	13	16	28	295	24	10	20	152	MS4A1,CD79A,GPR183,BANK1,LY9,SMIM14,TNFRSF13C,RP5-887A10.1,EZR,CD37
C50	B	mature B cell	230	10	211	7	2	0	195	5	6	0	0	7	8	4	5	IGLC2,IGHG4,MZB1,IGHG1,IGKC,IGLC3,JCHAIN,HIST1H4C,IGHM,MYDGF
C7	Endothelial	FABP4+ endothelial	2175	792	1370	11	2	401	0	97	164	529	609	67	73	131	104	FABP4,RBP7,IGFBP7,TM4SF1,CLDN5,GNG11,SLC9A3R2,PLPP1,PLVAP,SPARCL1
C30	Endothelial	FCN3+ endothelial	1197	1036	151	7	3	19	0	114	310	341	151	115	72	32	43	FCN3,DNASE1L3,CRHBP,CLEC4G,FCN2,CLEC1B,AKAP12,CTSL,CCL14,PLPP3
C48	Endothelial	SPARC+ endothelial	272	31	157	61	23	16	14	27	33	1	13	18	84	34	32	SPARC,IGFBP5,PLVAP,IGFBP7,GNG11,IGFBP3,ESM1,IFI27,INSR,COL4A1
C31	Fibroblast	COL1A1+ fibroblast	1158	172	766	162	58	18	13	15	98	29	177	85	465	149	109	COL1A1,LUM,DCN,COL3A1,COL1A2,MGP,IGFBP7,BGN,TIMP1,SPARC
C33	Fibroblast	ACTA2+ fibroblast	1108	245	827	28	8	190	0	16	60	170	478	33	45	62	54	ACTA2,TAGLN,RGS5,MYL9,ADIRF,SPARCL1,TPM2,IGFBP7,CALD1,NDUFA4L2
